# Supplementary material for: Different Erythrocyte MicroRNA Profiles in Low- and High-Altitude Individuals
Source: Front Physiol. 2018 Aug 14;9:1099. doi: 10.3389/fphys.2018.01099 (PMC6102482; doi:10.3389/fphys.2018.01099)
Supplement: Supplementary Table 1 — Differentially expressed miRNAs in purified RBC samples from the Sichuan Han, Tibet Han and Tibetan groups determined by high-throughput miRNA sequencing. [file Table_1.XLSX]

## Sheet: Sheet1
Gene Symbol	Gene Annoation
PPARGC1A	peroxisome proliferator-activated receptor gamma, coactivator 1 alpha
SMAD4	Drosophila mothers against decapentaplegic protein 4
MDM4	mouse double minute 4
NOX4	NADPH oxidase
ITPR2	inositol 1,4,5-trisphosphate receptor, type 2
RAB14	rat sarcoma related protein 14
EPB41L4B	erythrocyte membrane protein band 4.1 like 4B
PKNOX1	PBX/knotted 1 homeobox 1
DMTN	dematin actin binding protein
L3MBTL3	l(3)mbt-like 3 (Drosophila)
PTBP3	polypyrimidine tract binding protein 3
FOXO1	forkhead box O1
MAPK9	mitogen-activated protein kinase 9
PTGS2	prostaglandin-endoperoxide synthase 2
IL10	interleukin 10
RORA	RAR-related orphan receptor A
UBE2D1	ubiquitin-conjugating enzyme E2D 1
CUL2	cullin 2
IREB2	iron-responsive element binding protein 2
BECN1	beclin 1
PDGFA	platelet-derived growth factor alpha polypeptide
EPB41	erythrocyte membrane protein band 4.1
ERG	v-ets avian erythroblastosis virus E26 oncogene homolog
ERBB4	v-erb-b2 avian erythroblastic leukemia viral oncogene homolog 4
EXOC6	exocyst complex component 6
PTPN2	protein tyrosine phosphatase, non-receptor type 2
RASD1	RAS, dexamethasone-induced 1
NEUROD1	neuronal differentiation 1
GUCY1A3	guanylate cyclase 1, soluble, alpha 3
CCL19	chemokine (C-C motif) ligand 19
