# Supplementary material for: Different Erythrocyte MicroRNA Profiles in Low- and High-Altitude Individuals
Source: Front Physiol. 2018 Aug 14;9:1099. doi: 10.3389/fphys.2018.01099 (PMC6102482; doi:10.3389/fphys.2018.01099)
Supplement: Supplementary Table 2 — Explanation for the abbreviation of the target genes showed in Table 2. [file Table_2.xls]

## Sheet: uniq_miRNA_3types_add_info_out
miR_name	miR_seq	len	genomeID	strand	start	end	pre-miRNA_seq	Sichuan Han	Tibet Han	Tibetan
hsa-miR-451a_R-1	AAACCGTTACCATTACTGAGT	21	chr17	-	28861369	28861440	cttgggaatggcaaggAAACCGTTACCATTACTGAGTTTAGTAATGGTAATGGTTCTcttgctatacccaga	8.48816e+06	8.5164e+06	8.48195e+06
hsa-miR-16-5p	TAGCAGCACGTAAATATTGGCG	22	chr13	-	50048960	50049072	atgatagcaatgtcagcagtgcctTAGCAGCACGTAAATATTGGCGttaagattctaaaattatctCCAGTATTAACTGTGCTGCTgaagtaaggttgaccatactctacagt	642015	434645	603363
hsa-miR-144-3p	TACAGTATAGATGATGTACT	20	chr17	-	28861514	28861624	ccccagtggggccctggctgGGATATCATCATATACTGTAAGtttgcgatgagacacTACAGTATAGATGATGTACTagtccgggcacccccagctctggagcctgacaag	582251	788008	520894
hsa-miR-191-5p_R-1	CAACGGAATCCCAAAAGCAGCT	22	chr3	-	49020602	49020714	gccaacggctggacagcgggCAACGGAATCCCAAAAGCAGCTgttgtctccagagcattccagctgcgcttggatttcgtcccctgctctcctgcctgagcagcgccctggcc	218223	116669	171180
hsa-miR-486-5p	TCCTGTACTGAGCTGCCCCGAG	22	chr8	+	41660430	41660518	cccaccccgaggtaTCCTGTACTGAGCTGCCCCGAGctgggcagcatgaagggcctCGGGGCAGCTCAGTACAGGATgccccagggagg	211709	136569	163328
hsa-miR-92a-3p	TATTGCACTTGTCCCGGCCTGT	22	chr13	+	91351294	91351414	agtaagggaaactcaaacccctttctacacaggttgggatcggttgcaatgctgtgtttctgtatggTATTGCACTTGTCCCGGCCTGTtgagtttggtggggattgtgaccagaagattt	151366	158812	168039
hsa-miR-22-3p	AAGCTGCCAGTTGAAGAACTGT	22	chr17	-	1713879	1714005	cctctcacgccctcacctggctgagccgcagtAGTTCTTCAGTGGCAAGCTTtatgtcctgacccagctaAAGCTGCCAGTTGAAGAACTGTtgccctctgcccctggcttcgaggaggaggaggag	115998	86506.4	96075.9
hsa-miR-142-5p	CATAAAGTAGAAAGCACTACT	21	chr17	-	58331215	58331331	cgacggacagacagacagtgcagtcaccCATAAAGTAGAAAGCACTACTaacagcactggagggtGTAGTGTTTCCTACTTTATGGAtgagtgtactgtgggcttcggagatcacgc	112784	67152.9	76616.9
hsa-miR-26b-5p	TTCAAGTAATTCAGGATAGGT	21	chr2	+	218402635	218402754	ccccaccctgcccgggacccagTTCAAGTAATTCAGGATAGGTtgtgtgctgtccagCCTGTTCTCCATTACTTGGCTcggggaccggtgccctgcagccttggggtgagggggctgccc	80877.7	58471	64429.4
hsa-let-7f-5p_R-1	TGAGGTAGTAGATTGTATAGT	21	chr9	+	94176320	94176452	tccattccagaagaaaacattgctctatcagagTGAGGTAGTAGATTGTATAGTtgtggggtagtgattttaccctgttcaggagataaCTATACAATCTATTGCCTTCcctgaggagtagacttgctgcatt	79299.1	82710.6	77395.6
hsa-miR-15b-5p	TAGCAGCACATCATGGTTTACA	22	chr3	+	160404568	160404705	gttggatgaatcctacatttttgaggccttaaagtactgTAGCAGCACATCATGGTTTACAtgctacagtcaagatgCGAATCATTATTTGCTGCTCTagaaatttaaggaaattcattcaaaactatgttttcatca	75666.6	64513.1	82730.9
hsa-miR-26a-5p	TTCAAGTAATCCAGGATAGGCT	22	chr12	-	57824596	57824695	agaggctgtggctggaTTCAAGTAATCCAGGATAGGCTgtttccatctgtgaggcctattcttgattacttgtttctggaggcagctgatggtccgccgc	68819.3	49278.2	67713.7
hsa-let-7b-5p_R-1	TGAGGTAGTAGGTTGTGTGGT	21	chr22	+	46113671	46113775	caaggccgggcctggcggggTGAGGTAGTAGGTTGTGTGGTttcagggcagtgatgttgcccctcggaagataaCTATACAACCTACTGCCTTCCctgaggagcc	65209.7	60484.9	54833.3
hsa-let-7g-5p_R-1	TGAGGTAGTAGTTTGTACAGT	21	chr3	-	52268267	52268377	ccttttgcctgattccaggcTGAGGTAGTAGTTTGTACAGTttgagggtctatgataccacccggtacaggagataaCTGTACAGGCCACTGCCTTGCCaggaacagcgcg	45730.8	55238.9	52040.9
hsa-let-7i-5p	TGAGGTAGTAGTTTGTGCTGTT	22	chr12	+	62603671	62603778	cccgacaccatggccctggcTGAGGTAGTAGTTTGTGCTGTTggtcgggttgtgacattgcccgctgtggagataaCTGCGCAAGCTACTGCCTTGCtagtgctggtg	43895	52823.7	46606.6
hsa-miR-25-3p	CATTGCACTTGTCTCGGTCTGA	22	chr7	-	100093552	100093650	cgggactggccagtgttgagAGGCGGAGACTTGGGCAATTGCTggacgctgccctgggCATTGCACTTGTCTCGGTCTGAcagtgccggcccaacactg	42115.2	57891.3	48920.9
hsa-miR-30e-5p_R+2	TGTAAACATCCTTGACTGGAAGCT	24	chr1	+	40754334	40754463	cactgcgtctccgttctttctgggcagtctttgctacTGTAAACATCCTTGACTGGAAGCTgtaaggtgttcagaggagCTTTCAGTCGGATGTTTACAGCggcaggctgccacggtcgtccccagctac	38905.1	39798.4	47750
hsa-miR-182-5p_R-2	TTTGGCAATGGTAGAACTCACA	22	chr7	-	129770379	129770492	gagctgcttgcctccccccgttTTTGGCAATGGTAGAACTCACActggtgaggtaacaggatccGGTGGTTCTAGACTTGCCAACTatggggcgaggactcagccggcaccctg	35341.4	27108.1	37475.1
hsa-miR-30d-5p_R-2	TGTAAACATCCCCGACTGGA	20	chr8	-	134804871	134804951	aagtctgttgtTGTAAACATCCCCGACTGGAagctgtaagacacagctaagCTTTCAGTCAGATGTTTGCTgctaccggct	35288.5	39552.5	39467.1
hsa-miR-144-5p	GGATATCATCATATACTGTAAG	22	chr17	-	28861514	28861624	ccccagtggggccctggctgGGATATCATCATATACTGTAAGtttgcgatgagacacTACAGTATAGATGATGTACTagtccgggcacccccagctctggagcctgacaag	32781.7	7520.45	19358.9
hsa-miR-363-3p_R-1	AATTGCACGGTATCCATCTGT	21	chrX	-	134169361	134169473	ttgtaaaatgatctgttttgctgttgtCGGGTGGATCACGATGCAATTTtgatgagtatcataggagaaaAATTGCACGGTATCCATCTGTaaaccgcaggacctttgttggc	31125.3	33556.3	37272.3
hsa-miR-425-5p_R-1	AATGACACGATCACTCCCGTTG	22	chr3	-	49020138	49020234	gaaagcgctttggAATGACACGATCACTCCCGTTGagtgggcacccgagaagccATCGGGAATGTCGTGTCCGCCcagtgctctttcggcgcctccc	28746.4	21249.1	24862.1
hsa-let-7a-5p_R-1	TGAGGTAGTAGGTTGTATAGT	21	chr22	+	46112732	46112840	agaccgactgccctttggggTGAGGTAGTAGGTTGTATAGTttggggctctgccctgctatgggataaCTATACAATCTACTGTCTTTcctgaagtggctgtaatatct	28023.8	35588.8	32554.2
hsa-miR-423-5p_R-2	TGAGGGGCAGAGAGCGAGACT	21	chr17	+	30117055	30117196	tttgagggagaaacttgtgaggaaataaaggaagttaggcTGAGGGGCAGAGAGCGAGACTtttctattttccaaaAGCTCGGTCTGAGGCCCCTCAGTcttgcttcctaacccgcgcttgagtttctccccgcttggatgc	27877.6	10792.3	17083.9
hsa-miR-30b-5p	TGTAAACATCCTACACTCAGCT	22	chr8	-	134800520	134800607	accaagtttcagttcaTGTAAACATCCTACACTCAGCTgtaatacatggattggctgggaggtggatgtttacttcagctgacttgga	29093.8	13471.6	22569.9
hsa-miR-126-3p	TCGTACCGTGAGTAATAATGCG	22	chr9	+	136670602	136670686	cgctggcgacgggaCATTATTACTTTTGGTACGCGctgtgacacttcaaacTCGTACCGTGAGTAATAATGCGccgtccacggca	27087	19689.9	24283.6
hsa-miR-185-5p	TGGAGAGAAAGGCAGTTCCTGA	22	chr22	+	20033116	20033243	tgggcagtgggcctggctcgagcagggggcgagggatTGGAGAGAAAGGCAGTTCCTGAtggtcccctccccAGGGGCTGGCTTTCCTCTGGTccttccctcccaatgaccgcgtcttcgtcgaggcc	25508.9	30002.1	28999.7
hsa-miR-15a-5p	TAGCAGCACATAATGGTTTGTG	22	chr13	-	50049108	50049204	nnnccttggagtaaagTAGCAGCACATAATGGTTTGTGgattttgaaaaggtgCAGGCCATATTGTGCTGCCTCAaaaatacaaggatctgatcttc	25239.1	24173.2	23493.1
hsa-let-7d-5p_R-1	AGAGGTAGTAGGTTGCATAGT	21	chr9	+	94178828	94178931	tgggttcctaggaAGAGGTAGTAGGTTGCATAGTtttagggcagggattttgcccacaaggaggtaaCTATACGACCTGCTGCCTTTcttagggccttattatt	23285.8	20316.5	19628.2
hsa-miR-106b-5p	TAAAGTGCTGACAGTGCAGAT	21	chr7	-	100093986	100094076	gccctgccggggcTAAAGTGCTGACAGTGCAGATagtggtcctctccgtgcTACCGCACTGTGGGTACTTGCTgctccagcagggcacgca	20939.2	20277.2	17854.1
hsa-miR-93-5p_R-2	CAAAGTGCTGTTCGTGCAGGT	21	chr7	-	100093748	100093862	tcttggacctcagtcctgggggctcCAAAGTGCTGTTCGTGCAGGTagtgtgattacccaacctACTGCTGAGCTAGCACTTCCCGAgcccccgggacacgttctctctgccaat	20141.5	22505.3	18742.2
hsa-miR-484_R-1	TCAGGCTCAGTCCCCTCCCGA	21	chr16	+	15643281	15643390	ctcgcggccctgcagcctcgTCAGGCTCAGTCCCCTCCCGAtaaacccctaaatagggactttcccggggggtgaccctggcttttttggcgaaaacccccagtttaagg	20140.5	26894.6	19084.9
hsa-miR-374a-5p_R-1	TTATAATACAACCTGATAAGT	21	chrX	-	74287315	74287347	tacatcggccaTTATAATACAACCTGATAAGTg	19520.6	21065.1	20183.3
hsa-miR-186-5p	CAAAGAATTCTCCTTTTGGGCT	22	chr1	-	71067631	71067716	tgcttgtaactttcCAAAGAATTCTCCTTTTGGGCTttctggttttattttaagcccaaaggtgaattttttgggaagtttgagct	14954	20369.7	19755.8
hsa-miR-126-5p	CATTATTACTTTTGGTACGCG	21	chr9	+	136670602	136670686	cgctggcgacgggaCATTATTACTTTTGGTACGCGctgtgacacttcaaacTCGTACCGTGAGTAATAATGCGccgtccacggca	14727.4	15122.6	13440.9
hsa-miR-96-5p_R-2	TTTGGCACTAGCACATTTTTG	21	chr7	-	129774685	129774784	ccagtgccatctgcttggccgatTTTGGCACTAGCACATTTTTGcttgtgtctctccgctctgagCAATCATGTGCAGTGCCAATAtgggaaaagcagga	14452	19112.5	21562.5
hsa-miR-21-5p	TAGCTTATCAGACTGATGTTGA	22	chr17	+	59841244	59841362	catctccatggctgtaccaccttgtcgggTAGCTTATCAGACTGATGTTGActgttgaatctcatggCAACACCAGTCGATGGGCTGTctgacattttggtatctttcatctgaccatc	13958.1	14495.9	15324.7
hsa-miR-103a-3p_R-4	AGCAGCATTGTACAGGGCT	19	chr20	+	3917472	3917590	ccacctcagcagagctgcgtctttgtgctttcAGCTTCTTTACAGTGCTGCCTTGTagcattcaggtcaAGCAGCATTGTACAGGGCTatgaaagaaccaagaatgggctgcccttggg	12094.3	8693.36	10185.4
hsa-miR-19b-3p_R-2	TGTGCAAATCCATGCAAAACT	21	chr13	+	91351192	91351278	cactgttctatggttagttttgcaggtttgcatccagctgtgtgatattctgcTGTGCAAATCCATGCAAAACTgactgtggtagtg	11983	10796.7	14083.1
hsa-miR-192-5p	CTGACCTATGAATTGACAGCC	21	chr11	-	64891132	64891246	gccgagaccgagtgcacagggctCTGACCTATGAATTGACAGCCagtgctctcgtctcccctctggCTGCCAATTCCATAGGTCACAggtatgttcgcctcaatgccagccacca	10778	11792.2	12121.5
hsa-miR-151b_R+3	TCGAGGAGCTCACAGTCTAGT	21	chr8	-	140732564	140732653	tggtgctggtcactggggcacaatgaccagagcacttttcctgccctcgaggagctcacagtctagtatgtctcatccccTACTAGACTGAAGCTCCTTGAGGACagggatcgtcatactcacctcggtgtcgcccgcacctcca	10310.1	8214.22	8430.01
hsa-miR-374b-5p_R-1	ATATAATACAACCTGCTAAGT	21	chrX	-	74218511	74218614	cctggtgcctgggaggacttcatggatccagcagcaacctggagtggtgctcctctgaagaaatcctactcggatggATATAATACAACCTGCTAAGTgtccnn	10274	7922.79	8776.5
hsa-miR-20a-5p_R-2	TAAAGTGCTTATAGTGCAGGT	21	chr13	+	91351047	91351161	tctgatgtgacagcttctgtagcacTAAAGTGCTTATAGTGCAGGTagtgtttagttatctACTGCATTATGAGCACTTAAAGtactgctagctgtagaactccagcttcggcct	9224.79	9824.96	10472.2
hsa-miR-181a-5p_R-1	AACATTCAACGCTGTCGGTGAG	22	chr9	+	124692442	124692554	agaagggctatcaggccagccttcagaggactccaaggAACATTCAACGCTGTCGGTGAGtttgggatttgaaaaaACCACTGACCGTTGACTGTAccttggggtccttacag	8500.77	5587.96	8564.02
hsa-miR-30c-5p_R+1	TGTAAACATCCTACACTCTCAGCT	24	chr6	-	71376933	71377046	agagcactgagcgacagatacTGTAAACATCCTACACTCTCAGCTgtggaaagtaagaaagctgggagaaggctgtttactctttctgccttggaagtcaactaaagagaaatg	8464.36	5355.97	8833.47
hsa-miR-17-5p_R-2	CAAAGTGCTTACAGTGCAGGT	21	chr13	+	91350600	91350694	gaccagtcagaataatgtCAAAGTGCTTACAGTGCAGGTagtgatatgtgcatctACTGCAGTGAAGGCACTTGTAgcattatggtgacagctgc	7833.32	6829.24	7493.15
hsa-miR-32-5p_R-2	TATTGCACATTACTAAGTTG	20	chr9	-	109046213	109046319	tcccattctgcttgctctggtggagaTATTGCACATTACTAAGTTGcatgttgtcacggcctcaatgCAATTTAGTGTGTGTGATATTttcacatgagtgcatgcac	7825.53	9329.5	6963.01
hsa-miR-19a-3p_R-2	TGTGCAAATCTATGCAAAACT	21	chr13	+	91350891	91350972	gcagtcctctgtTAGTTTTGCATAGTTGCACTacaagaagaatgtagtTGTGCAAATCTATGCAAAACTgatggtggcctgc	7328.96	7833.27	9929.79
hsa-miR-142-3p_L-1	GTAGTGTTTCCTACTTTATGGA	22	chr17	-	58331215	58331331	cgacggacagacagacagtgcagtcaccCATAAAGTAGAAAGCACTACTaacagcactggagggtGTAGTGTTTCCTACTTTATGGAtgagtgtactgtgggcttcggagatcacgc	7107.09	7890.33	8065.7
hsa-miR-101-3p_R+1	TACAGTACTGTGATAACTGAAG	22	chr1	-	65058419	65058525	cacagtgactgacaggctgccctggcTCAGTTATCACAGTGCTGATGCTgtctattctaaaggTACAGTACTGTGATAACTGAAGgatggcagccatcttaccttcc	7032.91	6836.78	6719.15
hsa-miR-106b-3p_L+2R-2	TACCGCACTGTGGGTACTTGCT	22	chr7	-	100093986	100094076	gccctgccggggcTAAAGTGCTGACAGTGCAGATagtggtcctctccgtgcTACCGCACTGTGGGTACTTGCTgctccagcagggcacgca	6254.53	7809.67	6612.7
hsa-miR-320a	AAAAGCTGGGTTGAGAGGGCGA	22	chr8	-	22244955	22245065	gccacagtatttatcaggcggcgcttcgctcccctccgccttctcttcccggttcttcccggagtcgggAAAAGCTGGGTTGAGAGGGCGAaaaaggatgaggtgactggt	6053.24	5468.44	6112.68
hsa-miR-148a-3p	TCAGTGCACTACAGAACTTTGT	22	chr7	-	25949903	25950013	ggaggaagacagcacgtttggtcttttgaggcAAAGTTCTGAGACACTCCGACTctgagtatgatagaagTCAGTGCACTACAGAACTTTGTctctagaggctgtggtcgc	5439.56	5237.27	6674.62
hsa-miR-18a-5p_R-3	TAAGGTGCATCTAGTGCAGA	20	chr13	+	91350716	91350844	ttaaagtgcagggcctgctgatgttgagtgctttttgttcTAAGGTGCATCTAGTGCAGAtagtgaagtagattagcatctACTGCCCTAAGTGCTCCTTCTggcataagaagttatgtattcatccaa	4203.39	4406.52	4529.48
hsa-miR-140-3p_L-1R+2	ACCACAGGGTAGAACCACGGAC	22	chr16	+	69933072	69933196	cgccctgtgtgtgtctctctctgtgtcctgcCAGTGGTTTTACCCTATGGTAggttacgtcatgctgttctACCACAGGGTAGAACCACGGACaggataccggggcaccctctgcgtcgacggac	3781.17	3645.63	4004.43
hsa-miR-183-5p	TATGGCACTGGTAGAATTCACT	22	chr7	-	129774905	129775014	ccgcagagtgtgactcctgttctgtgTATGGCACTGGTAGAATTCACTgtgaacagtctcagtcagTGAATTACCGAAGGGCCATAAacagagcagagacagatccacga	3712.07	3036.71	4456.53
hsa-miR-29a-3p_R-1_1ss10CT	TAGCACCATTTGAAATCGGTT	21	chr7	-	130876735	130876822	accccttagaggatgactgatttcttttggtgttcagagtcaatataattttcTAGCACCATCTGAAATCGGTTataatgattgggga	3310.94	4161.58	3750.18
hsa-miR-29b-3p_L+1R-2	CTAGCACCATTTGAAATCAGTG	22	chr1	-	207802440	207802523	cttctggaagCTGGTTTCACATGGTGGCTTAGAtttttccatctttgtatCTAGCACCATTTGAAATCAGTGttttaggagtaa	3200.68	3120.82	3033.44
hsa-miR-27a-3p_R-1	TTCACAGTGGCTAAGTTCCG	20	chr19	-	13836440	13836521	tggcctgaggagcagggcttagctgcttgtgagcagggtccacaccaagtcgtgTTCACAGTGGCTAAGTTCCGccccccag	3017.01	3325.92	2727.44
hsa-miR-24-3p_R-1	TGGCTCAGTTCAGCAGGAACA	21	chr19	-	13836279	13836359	ctctgcctcccGTGCCTACTGAGCTGAAACACAgttggtttgtgtacacTGGCTCAGTTCAGCAGGAACAggggtcaagcc	2947.4	1856.26	2177.8
hsa-miR-148b-3p_R-1	TCAGTGCATCACAGAACTTTG	21	chr12	+	54337208	54337316	atcatttccaagcacgattagcatttgaggtGAAGTTCTGTTATACACTCAGGCtgtggctctctgaaagTCAGTGCATCACAGAACTTTGtctcgaaagctttctagc	2518.07	2195.64	2849.16
hsa-miR-335-5p_R-2	TCAAGAGCAATAACGAAAAAT	21	chr7	+	130496111	130496215	nnttttgagcgggggTCAAGAGCAATAACGAAAAATgtttgtcataaaccgTTTTTCATTATTGCTCCTGAcctcctctcatttgctatattcaattaagtaagt	2286.38	1191.27	2095.1
hsa-miR-423-3p	AGCTCGGTCTGAGGCCCCTCAGT	23	chr17	+	30117055	30117196	tttgagggagaaacttgtgaggaaataaaggaagttaggcTGAGGGGCAGAGAGCGAGACTtttctattttccaaaAGCTCGGTCTGAGGCCCCTCAGTcttgcttcctaacccgcgcttgagtttctccccgcttggatgc	1743.75	2037.26	2485.28
hsa-miR-20b-5p_R-2	CAAAGTGCTCATAGTGCAGGT	21	chrX	-	134169780	134169892	agattgggtcctagtagtacCAAAGTGCTCATAGTGCAGGTagttttggcatgactctACTGTAGTATGGGCACTTCCAgtactcttggataacaaatctcttgttgatggag	1733.93	1735.59	1902.69
hsa-miR-222-3p	AGCTACATCTGGCTACTGGGT	21	chrX	-	45747015	45747126	cagctgctggaaggtgtaggtaccctcaatggctcagtagccagtgtagatcctgtctttcgtaatcagcAGCTACATCTGGCTACTGGGTctctgatggcatcttctagct	1607.58	1673.29	1787.19
hsa-miR-362-5p_R-1	AATCCTTGGAACCTAGGTGTGAG	23	chrX	+	50008935	50009043	gtgtcagagccttcttgtctgctccccctcttgAATCCTTGGAACCTAGGTGTGAGtgctatttcagtgcAACACACCTATTCAAGGATTCAaagaggctgagccttgt	1475.48	1289.64	1711.7
hsa-miR-16-2-3p_L+1R-3	ACCAATATTACTGTGCTGCT	20	chr3	+	160404738	160404832	catacttgttccactcTAGCAGCACGTAAATATTGGCGtagtgaaatatatattaaacACCAATATTACTGTGCTGCTttagtgtgacagggata	1429.75	444.64	579.33
hsa-miR-151a-3p_R+1	CTAGACTGAAGCTCCTTGAGGA	22	chr8	-	140732564	140732653	cctgcccTCGAGGAGCTCACAGTCTAGTatgtctcatcccctactagactgaagctccttgaggacagg	1316.45	1228.65	1261.72
hsa-miR-221-3p_R-2	AGCTACATTGTCTGCTGGGTT	21	chrX	-	45746140	45746266	tgaacatccaggtctggggcatgaACCTGGCATACAATGTAGATTtctgtgttcgttaggcaacAGCTACATTGTCTGCTGGGTTtcaggctacctggaaacatgttctccattggctgtctcacca	1201.11	1323.09	1298.62
hsa-miR-27b-3p_R-1	TTCACAGTGGCTAAGTTCTG	20	chr9	+	95085435	95085569	cccagcgatgacctctctaacaaggtgcagagcttagctgattggtgaacagtgattggtttccgctttgTTCACAGTGGCTAAGTTCTGcacctgaagagaaggtgagatggggacagttaagttggagccgct	1179.77	1455.89	1255.79
hsa-miR-424-5p_R-1	CAGCAGCAATTCATGTTTTGA	21	chrX	-	134546609	134546739	ccccagatcgatcccccttcattgactccgaggggataCAGCAGCAATTCATGTTTTGAagtgttctaaatggttCAAAACGTGAGGCGCTGCTataccccctcgtggggaaggtagaaggtggggtctgc	970.44	1025.02	1033.13
hsa-miR-532-5p_R-1	CATGCCTTGAGTGTAGGACCG	21	chrX	+	50003147	50003257	ccgacttgctttctctcctcCATGCCTTGAGTGTAGGACCGttggcatcttaattacCCTCCCACACCCAAGGCTTGCAgaagagcgagccttctcttccctctccagtgc	899.31	1078.15	1037.37
hsa-miR-146b-5p	TGAGAACTGAATTCCATAGGCT	22	chr10	+	102436494	102436609	ctgaaagaactttggccacctggcacTGAGAACTGAATTCCATAGGCTgtgagctctagcaatgccctgtggactcagttctggtgcccggcagtgctacaacatcaatgccaagg	896.77	901.57	1171.39
hsa-miR-17-3p_R-1	ACTGCAGTGAAGGCACTTGTA	21	chr13	+	91350600	91350694	gaccagtcagaataatgtCAAAGTGCTTACAGTGCAGGTagtgatatgtgcatctACTGCAGTGAAGGCACTTGTAgcattatggtgacagctgc	870.86	918.78	835.49
hsa-miR-15b-3p_R-1	CGAATCATTATTTGCTGCTCT	21	chr3	+	160404568	160404705	gttggatgaatcctacatttttgaggccttaaagtactgTAGCAGCACATCATGGTTTACAtgctacagtcaagatgCGAATCATTATTTGCTGCTCTagaaatttaaggaaattcattcaaaactatgttttcatca	837.32	714.17	611.56
hsa-miR-454-3p	TAGTGCAATATTGCTTATAGGGT	23	chr17	-	59137758	59137873	ttctgtttatcaccagatcctagaACCCTATCAATATTGTCTCTgctgtgtaaatagttctgagTAGTGCAATATTGCTTATAGGGTtttggtgtttggaaagaacaatgggcagg	836.31	1214.88	1434.34
hsa-miR-143-3p_R+1	TGAGATGAAGCACTGTAGCTCT	22	chr5	+	149428918	149429023	gcgcagcgccctgtctcccagcctgaggtgcagtgctgcatctctggtcagttgggagtcTGAGATGAAGCACTGTAGCTCAggaagagagaagttgttctgcagc	830.21	0	0
hsa-miR-500a-3p_L+1R-3	AATGCACCTGGGCAAGGATT	20	chrX	+	50008412	50008521	tcacagggctttgtgttctgctccccctctcTAATCCTTGCTACCTGGGTGAGAgtgctgtctgaatgcAATGCACCTGGGCAAGGATTctgagagcgagagcttcatct	830.21	1057.49	951.7
hsa-miR-190a-5p_R-1	TGATATGTTTGATATATTAGG	21	chr15	+	62823941	62824082	acctggatgccttttctgcaggcctctgtgTGATATGTTTGATATATTAGGttgttatttaatccaACTATATATCAAACATATTcctacagtgtcttgccctgtctccgggggttcctaataaagtttataaggcaacagg	773.31	891.24	866.03
hsa-miR-194-5p	TGTAACAGCAACTCCATGTGGA	22	chr1	-	220118155	220118242	aatggtgttatcaagTGTAACAGCAACTCCATGTGGActgtgtaccaatttccagtggagatgctgttacttttgatggttaccaact	763.65	805.66	781.63
hsa-mir-7641-1-p3	GTTAGTACTTGGATGGGA	18	chr17	-	72695442	72695485	tcagtctatggccataatgcccaGTTAGTACTTGGATGGGAgaa	755.52	513.99	438.1
hsa-miR-223-3p	TGTCAGTTTGTCAAATACCCCA	22	chrX	+	66018867	66018992	tggcctggcctcctgcagtgccacgctcCGTGTATTTGACAAGCTGAGTTggacactccatgtggtagagTGTCAGTTTGTCAAATACCCCAagtgcggcacatgcttaccagctctaggccaggg	741.8	819.43	880.45
hsa-miR-624-5p_R-2	TAGTACCAGTACCTTGTGTT	20	chr14	-	31014636	31014747	tatataatgctgtttcaaggTAGTACCAGTACCTTGTGTTcagtggaaccaaggtaAACACAAGGTATTGGTATTaccttgagatagcattacacctaagtggtttcagtga	717.42	1141.1	712.5
hsa-miR-99a-5p_R-1	AACCCGTAGATCCGATCTTGT	21	chr21	+	16539072	16539194	gcccatgcaagatgttgcccattggcataAACCCGTAGATCCGATCTTGTggtgaagtggaccgcacaagctcgcttctatgggtctgtgtcagtgtggtaatctgacaaaatgctatacaca	713.35	400.37	435.98
hsa-miR-30a-5p_R+2	TGTAAACATCCTCGACTGGAAGCT	24	chr6	-	71403518	71403634	ctgttgacagtgagcgacTGTAAACATCCTCGACTGGAAGCTgtgaagccacagatgggCTTTCAGTCGGATGTTTGCAGCTgcctactgcctcggacttcaaggggctactttagg	700.14	375.78	514.87
hsa-let-7i-3p_R-1	CTGCGCAAGCTACTGCCTTGC	21	chr12	+	62603671	62603778	cccgacaccatggccctggcTGAGGTAGTAGTTTGTGCTGTTggtcgggttgtgacattgcccgctgtggagataaCTGCGCAAGCTACTGCCTTGCtagtgctggtg	668.64	825.33	602.23
hsa-miR-660-5p	TACCCATTGCATATCGGAGTTG	22	chrX	+	50013231	50013345	gaagaatgaactgctccttctcccaTACCCATTGCATATCGGAGTTGtgaattctcaaaacACCTCCTGTGTGCATGGATTacaggagggtgagccttgtcatcgtgaatcttct	644.25	806.64	706.56
hsa-miR-130b-3p_R-1	CAGTGCAATGATGAAAGGGCA	21	chr22	+	21653284	21653393	ccctgggggaggcactggcaggcctgcccgacACTCTTTCCCTGTTGCACTACTataggccgctgggaagCAGTGCAATGATGAAAGGGCAtcggtcaggtccagcctgc	642.22	381.68	411.39
hsa-miR-100-5p_R-1	AACCCGTAGATCCGAACTTGT	21	chr11	-	122152229	122152311	aggcctgttgccacaAACCCGTAGATCCGAACTTGTggtattagtccgcacaagcttgtatctataggtatgtgtctgttagg	595.48	631.54	290.09
hsa-miR-331-3p	GCCCCTGGGCCTATCCTAGAA	21	chr12	+	95308403	95308540	ctgaaagcactcccaaggagtttggttttgtttgggtttgttCTAGGTATGGTCCCAGGGATcccagatcaaaccagGCCCCTGGGCCTATCCTAGAAccaacctaagctcgcgcatcattcctggaacatcaagagt	588.36	773.2	451.25
hsa-miR-146a-5p	TGAGAACTGAATTCCATGGGTT	22	chr5	+	160485352	160485460	ccgatgtgtatcctcagcttTGAGAACTGAATTCCATGGGTTgtgtcagtgtcagacctctgaaattcagttcttcagctgggatatctctgtcatcgtgggcttgagg	580.74	428.41	595.45
hsa-miR-125b-5p_R-1	TCCCTGAGACCCTAACTTGTG	21	chr21	+	16590219	16590350	agaattctaccgcatcaaaccagacttttcctagTCCCTGAGACCCTAACTTGTGaggtattttagtaacatcacaagtcaggctcttgggacctaggcggaggggaaccagcagctttggaccttattgat	573.63	477.59	382.97
hsa-miR-501-3p_R-2	AATGCACCCGGGCAAGGATT	20	chrX	+	50009722	50009805	gctcttcctctctAATCCTTTGTCCCTGGGTGAGAgtgctttctgaatgcAATGCACCCGGGCAAGGATTctgagagggtgagc	499.45	577.93	516.99
hsa-miR-4732-3p_R-1	GCCCTGACCTGTCCTGTTCT	20	chr17	-	28861655	28861730	gagggagcTGTAGAGCAGGGAGCAGGAAGCTgtgtgtgtccaGCCCTGACCTGTCCTGTTCTgcccccagcccctc	487.76	431.85	428.35
hsa-miR-93-3p_R+1	ACTGCTGAGCTAGCACTTCCCGA	23	chr7	-	100093748	100093862	tcttggacctcagtcctgggggctcCAAAGTGCTGTTCGTGCAGGTagtgtgattacccaacctACTGCTGAGCTAGCACTTCCCGAgcccccgggacacgttctctctgccaat	482.68	454.47	583.57
hsa-miR-30e-3p_1ss22CT	CTTTCAGTCGGATGTTTACAGT	22	chr1	+	40754334	40754463	cactgcgtctccgttctttctgggcagtctttgctacTGTAAACATCCTTGACTGGAAGCTgtaaggtgttcagaggagCTTTCAGTCGGATGTTTACAGCggcaggctgccacggtcgtccccagctac	481.66	656.13	667.12
hsa-miR-629-5p	TGGGTTTACGTTGGGAGAACT	21	chr15	-	70079357	70079468	tccctttcccaggggaggggcTGGGTTTACGTTGGGAGAACTtttacggtgaaccaggaggTTCTCCCAACGTAAGCCCAGCccctcccctctgcctgcctcaaccctacac	479.63	473.16	404.6
hsa-miR-324-5p_R-1	CGCATCCCCTAGGGCATTGGTG	22	chr17	-	7223273	7223384	ctgagctgactatgcctcccCGCATCCCCTAGGGCATTGGTGtaaagctggagacccACTGCCCCAGGTGCTGCTGGGggttgtagtctgacccgactgggaagaaagcccc	442.03	474.15	374.06
hsa-miR-3200-5p	AATCTGAGAAGGCGCACAAGGT	22	chr22	+	30731557	30731641	caccgaccgagagagacagaaaaggaggcggtcgagggaatctgagaaggcgcacaaggtttgtgtccaatacgctccaCACCTTGCGCTACTCAGGTCTGCTcgtgccctcccatggtatcagctctcctgcgatgtgggga	425.78	200.68	315.54
hsa-miR-340-5p_R-1	TTATAAAGCAATGAGACTGAT	21	chr3	+	134947205	134947240	ATATAAAGCAATGAGACTGATtccaaatattgtaaa	419.68	431.36	407.99
hsa-miR-486-3p	CGGGGCAGCTCAGTACAGGAT	21	chr8	+	41660430	41660518	cccaccccgaggtaTCCTGTACTGAGCTGCCCCGAGctgggcagcatgaagggcctCGGGGCAGCTCAGTACAGGATgccccagggagg	406.98	275.93	290.51
hsa-miR-22-5p_R-2	AGTTCTTCAGTGGCAAGCTT	20	chr17	-	1713879	1714005	cctctcacgccctcacctggctgagccgcagtAGTTCTTCAGTGGCAAGCTTtatgtcctgacccagctaAAGCTGCCAGTTGAAGAACTGTtgccctctgcccctggcttcgaggaggaggaggag	401.39	515.46	281.61
hsa-miR-505-5p_R+1	GGGAGCCAGGAAGTATTGATGTT	23	chrX	-	139924126	139924237	taaattgatgcacccagtggGGGAGCCAGGAAGTATTGATGTTtctgccagtttagCGTCAACACTTGCTGGTTTcctctctggagcatcgccaagttcgtggattttcatt	400.37	217.4	318.08
hsa-miR-590-3p	TAATTTTATGTATAAGCTAGT	21	chr7	+	74191193	74191303	tcctgtagccagtcagaaatGAGCTTATTCATAAAAGTGCAGtatggtgaagtcaatctgTAATTTTATGTATAAGCTAGTctctgattgaaacatgcagcagctgtcttc	372.93	714.17	498.75
hsa-miR-18a-3p_R-2	ACTGCCCTAAGTGCTCCTTCT	21	chr13	+	91350716	91350844	ttaaagtgcagggcctgctgatgttgagtgctttttgttcTAAGGTGCATCTAGTGCAGAtagtgaagtagattagcatctACTGCCCTAAGTGCTCCTTCTggcataagaagttatgtattcatccaa	341.43	488.9	438.53
hsa-miR-98-5p_R-1	TGAGGTAGTAAGTTGTATTGT	21	chrX	-	53556223	53556341	aggattctgctcatgccagggTGAGGTAGTAAGTTGTATTGTtgtggggtagggatattaggccccaattagaagataactatacaacttactactttccctggtgtgtggcatattca	335.84	775.16	585.69
hsa-miR-92b-3p_R-2	TATTGCACTCGTCCCGGCCT	20	chr1	+	155195167	155195256	agcgggatcccgggccccgggcgggcgggAGGGACGGGACGCGGTGCAGtgttgttttttcccccgccaaTATTGCACTCGTCCCGGCCT	323.14	417.09	324.02
hsa-miR-23a-3p_R-2	ATCACATTGCCAGGGATTT	19	chr19	-	13836586	13836660	cggccggctggggttcctggggatgggatttgcttcctgtcacaaATCACATTGCCAGGGATTTccaaccgaccc	317.55	255.27	191.27
hsa-miR-4732-5p	TGTAGAGCAGGGAGCAGGAAGCT	23	chr17	-	28861655	28861730	gagggagcTGTAGAGCAGGGAGCAGGAAGCTgtgtgtgtccaGCCCTGACCTGTCCTGTTCTgcccccagcccctc	306.88	138.7	235.8
hsa-miR-7-5p	TGGAAGACTAGTGATTTTGTTGT	23	chr19	+	4770670	4770779	agattagagtggctgtggtctagtgctgtgTGGAAGACTAGTGATTTTGTTGTtctgatgtactacgacaacaagtcacagccggcctcatagcgcagactcccttcgac	304.51	309.54	393.29
hsa-miR-18b-5p_R-2	TAAGGTGCATCTAGTGCAGTT	21	chrX	-	134170017	134170125	tataatgtgtctcttgtgtTAAGGTGCATCTAGTGCAGTTagtgaagcagcttagaatcTACTGCCCTAAATGCCCCTTctggcacaggctgcctaatatacagcattt	292.15	345.77	312.14
hsa-let-7d-3p_R-2	CTATACGACCTGCTGCCTTT	20	chr9	+	94178828	94178931	tgggttcctaggaAGAGGTAGTAGGTTGCATAGTtttagggcagggattttgcccacaaggaggtaaCTATACGACCTGCTGCCTTTcttagggccttattatt	291.64	339.38	318.08
hsa-miR-145-5p	GTCCAGTTTTCCCAGGAATCCCT	23	chr5	+	149430646	149430755	caccttgtcctcacgGTCCAGTTTTCCCAGGAATCCCTtagatgctaagatggGGATTCCTGGAAATACTGTTCTtgaggtcatggtttcacagctggatttgcctcctt	287.58	0	0
hsa-miR-941_R-1	CACCCGGCTGTGTGCACATGTG	22	chr20	+	63919561	63919632	tgtggacatgtgcccagggcccgggacagcgccacggaagaggacgCACCCGGCTGTGTGCACATGTGCcca	286.56	399.39	261.25
hsa-miR-200c-3p	TAATACTGCCGGGTAATGATGGA	23	chr12	+	6963672	6963780	acccaaggtgggcgggctgggcgggggccctcgtcttacccagcagtgtttgggtgcggttgggagtctcTAATACTGCCGGGTAATGATGGAggcccctgtccctgtg	283.51	22.63	33.08
hsa-miR-3615_R-1	TCTCTCGGCTCCTCGCGGCT	20	chr17	+	74748613	74748699	gactctgggacgctcagacgccgcgcggggcggggattggtctgtggtccTCTCTCGGCTCCTCGCGGCTcgcggcggccgacggtt	280.46	433.82	243.44
hsa-miR-339-3p_R-3	TGAGCGCCTCGACGACAGAG	20	chr7	-	1022933	1023026	cggggcggccgctcTCCCTGTCCTCCAGGAGCTcacgtgtgcctgcctgTGAGCGCCTCGACGACAGAGccggcgcctgccccagtgtctgcgc	274.37	279.37	272.28
hsa-miR-128-3p_R-2	TCACAGTGAACCGGTCTCT	19	chr3	+	35744461	35744579	gagcccggcagccactgtgcagtgggaaggggggccgatacactgtacgagagtgagtagcaggtcTCACAGTGAACCGGTCTCTttccctactgtgtcacactcctaatggaatgccg	271.83	471.69	298.15
hsa-miR-378a-3p_R-1	ACTGGACTTGGAGTCAGAAGG	21	chr10	-	130962590	130962658	ctcccagggccacccacggaatcctccaccctccactcggaggccatcACTGGACTTGGAGTCAGAAGA	258.62	223.79	308.75
hsa-miR-339-5p_R-4	TCCCTGTCCTCCAGGAGCT	19	chr7	-	1022933	1023026	cggggcggccgctcTCCCTGTCCTCCAGGAGCTcacgtgtgcctgcctgTGAGCGCCTCGACGACAGAGccggcgcctgccccagtgtctgcgc	255.06	387.58	195.09
hsa-miR-1180-3p_R-2	TTTCCGGCTCGCGTGGGTGT	20	chr17	-	19344494	19344604	gccgcgagtcccggcggggcgaagcccgcggctgctggacccacccggccgggaatagtgctcctggttgTTTCCGGCTCGCGTGGGTGTgtcggcggcggggcctgacac	248.96	336.43	269.73
hsa-miR-589-5p_R-1	TGAGAACCACGTCTGCTCTGA	21	chr7	-	5495804	5495917	tccagcctgtgcccagcagccccTGAGAACCACGTCTGCTCTGAgctgggtactgcctgtTCAGAACAAATGCCGGTTcccagacgctgccagctggccccgttcctctggatt	242.86	311.84	294.33
hsa-miR-20a-3p	ACTGCATTATGAGCACTTAAAG	22	chr13	+	91351047	91351161	tctgatgtgacagcttctgtagcacTAAAGTGCTTATAGTGCAGGTagtgtttagttatctACTGCATTATGAGCACTTAAAGtactgctagctgtagaactccagcttcggcct	234.74	181	241.74
hsa-miR-628-3p	TCTAGTAAGAGTGGCAGTCGA	21	chr15	-	55372921	55373042	tatcggagatagctgttgtgtcacttcctcATGCTGACATATTTACTAGAGGgtaaaattaataacctTCTAGTAAGAGTGGCAGTCGAagggaagggctcatctgacttctggaaacctat	229.65	160.34	173.88
hsa-miR-148b-5p_L+1	GAAGTTCTGTTATACACTCAGGC	23	chr12	+	54337208	54337316	atcatttccaagcacgattagcatttgaggtGAAGTTCTGTTATACACTCAGGCtgtggctctctgaaagTCAGTGCATCACAGAACTTTGtctcgaaagctttctagc	221.53	262.65	312.99
hsa-miR-3200-3p_R-1	CACCTTGCGCTACTCAGGTCT	21	chr22	+	30731610	30731658	CACCTTGCGCTACTCAGGTCTgctcgtgccctcccatgatatcagctct	219.49	194.77	184.06
hsa-miR-574-3p	CACGCTCATGCACACACCCACA	22	chr4	+	38868035	38868113	acctgcgtgggtgcgggcnnnnnnnnnnnnnnnnnnnnnnnnnnnncgctccgggtcCACGCTCATGCACACACCCACA	218.98	150.02	211.21
hsa-miR-210-3p_R-2	CTGTGCGTGTGACAGCGGCT	20	chr11	-	568089	568202	gcccacccggcagtgcctccaggcgcagggcAGCCCCTGCCCACCGCACACTGcgctgccccagacccaCTGTGCGTGTGACAGCGGCTgatctgtgcctgggcagcgcgaccc	212.38	305.93	178.97
hsa-miR-2110_R-1	TTGGGGAAACGGCCGCTGAGT	21	chr10	-	114174105	114174179	caggggtTTGGGGAAACGGCCGCTGAGTgaggcgtcggctgtgtttctcaccgcggtcttttcctcccactcttg	201.2	151.49	163.71
hsa-miR-744-5p	TGCGGGGCTAGGGCTAACAGCA	22	chr17	+	12081894	12081996	ctgggttgggcaaggTGCGGGGCTAGGGCTAACAGCAgtcttactgaaggtttcctggaaaccacgcacatgctgttgccactaacctcaaccttactcggtc	190.02	133.78	199.33
hsa-miR-7-1-3p_1ss22AT	CAACAAATCACAGTCTGCCATT	22	chr9	-	83969730	83969888	tacagagcctgtagaaaatatagaagattcattggatgttggcctagttctgtgTGGAAGACTAGTGATTTTGTTGTttttagataactaaatcgaCAACAAATCACAGTCTGCCATAtggcacaggccatgcctctacaggacaaatgattggtgctg	176.81	91.48	134.02
hsa-miR-23b-3p_R-3	ATCACATTGCCAGGGATT	18	chr9	+	95085199	95085304	ggcgctgctctcaggtgctctggctgctTGGGTTCCTGGCATGCTGATTtgtgacttaagattaaaATCACATTGCCAGGGATTaccacgcaaccacgaccttggc	164.11	83.12	64.89
hsa-miR-7976_R+1	TGCCCTGAGACTTTTGCTCT	20	chr3	-	127587111	127587176	TGCCCTGAGACTTTTGCTCtaataatttattctaataataatttagatcaaaagcctcagggcaga	162.59	266.59	182.37
hsa-miR-130a-3p_R-2	CAGTGCAATGTTAAAAGGGC	20	chr7	+	25847097	25847163	gccctgagagtgtctgtCAGTGCAATGTTAAAAGGTCcactatttttcagactgcccacatcagaaa	158.52	104.27	99.67
hsa-miR-576-5p_R-2	ATTCTAATTTCTCCACGTCT	20	chr4	+	109488698	109488795	tacaatccaacgaggATTCTAATTTCTCCACGTCTTTggtaataaggtttggcaAAGATGTGGAAAAATTGGAATCctcattcgattggttataacca	150.39	296.1	192.55
hsa-mir-106a-p3	TACTGCAATGTAAGCACTTCT	21	chrX	-	134170198	134170278	ccttggccatgtAAAAGTGCTTACAGTGCAGGTagctttttgagatcTACTGCAATGTAAGCACTTCTtacattaccatgg	141.25	194.77	170.49
hsa-miR-200a-3p_R+1	TAACACTGTCTGGTAACGATGTT	23	chr1	+	1167846	1167956	gggaccccacgtccctcccgggcccctgtgagcatcttaccggacagtgctggatttcccagcttgactcTAACACTGTCTGGTAACGATGTTcaaaggtgacccgccgct	141.25	0	0
hsa-miR-181b-5p_R-1	AACATTCATTGCTGTCGGTGGG	22	chr1	-	198858872	198858982	cctgtgcagagattattttttaaaaggtcacaatcAACATTCATTGCTGTCGGTGGGttgaactgtgtggacaagctcactgaacaatgaatgcaactgtggccccgcttt	134.64	90.5	137.84
hsa-miR-200b-3p	TAATACTGCCTGGTAATGATGA	22	chr1	+	1167092	1167202	cggcccccggacccagctcgggcagccgtggccatcttactgggcagcattggatggagtcaggtctcTAATACTGCCTGGTAATGATGAcggcggagccctgcacgcagc	131.09	6.89	0
hsa-miR-324-3p_R+1	ACTGCCCCAGGTGCTGCTGGT	21	chr17	-	7223273	7223384	ctgagctgactatgcctcccCGCATCCCCTAGGGCATTGGTGtaaagctggagacccACTGCCCCAGGTGCTGCTGGGggttgtagtctgacccgactgggaagaaagcccc	130.07	94.44	45.8
hsa-miR-500a-5p	TAATCCTTGCTACCTGGGTGAGA	23	chrX	+	50008412	50008521	tcacagggctttgtgttctgctccccctctcTAATCCTTGCTACCTGGGTGAGAgtgctgtctgaatgcAATGCACCTGGGCAAGGATTctgagagcgagagcttcatct	130.07	151	127.66
hsa-miR-301a-3p	CAGTGCAATAGTATTGTCAAAGC	23	chr17	-	59151136	59151221	actgctaacgaatGCTCTGACTTTATTGCACTACTgtactttacagctagCAGTGCAATAGTATTGTCAAAGCatctgaaagcagg	126.01	72.79	96.7
hsa-miR-125a-5p_R-2	TCCCTGAGACCCTTTAACCTGT	22	chr19	+	51693248	51693355	ccatgttgccagtctctaggTCCCTGAGACCCTTTAACCTGTgaggacatccagggtcacaggtgaggttcttgggagcctggcgtctggcccaaccacacacctggg	123.97	42.3	43.26
hsa-miR-664a-3p	TATTCATTTATCCCCAGCCTACA	23	chr1	-	220200538	220200619	gaacattgaaACTGGCTAGGGAAAATGATTGGatagaaactattattcTATTCATTTATCCCCAGCCTACAaaatgaaaaaa	122.96	150.51	151.83
hsa-miR-532-3p	CCTCCCACACCCAAGGCTTGCA	22	chrX	+	50003147	50003257	ccgacttgctttctctcctcCATGCCTTGAGTGTAGGACCGttggcatcttaattacCCTCCCACACCCAAGGCTTGCAgaagagcgagccttctcttccctctccagtgc	120.92	187.89	150.13
hsa-miR-10b-5p_R-1	TACCCTGTAGAACCGAATTTGT	22	chr2	+	176150303	176150413	ccagaggttgtaacgttgtctatataTACCCTGTAGAACCGAATTTGTgtggtatccgtatagtcacagattcgattctaggggaatatatggtcgatgcaaaaacttcac	119.91	0	0
hsa-miR-197-3p_1ss22CA	TTCACCACCTTCTCCACCCAGA	22	chr1	+	109598874	109598979	ctggaatctgtgctctgggggctgtgccgggtagagagggcagtgggaggtaagagctcttcacccTTCACCACCTTCTCCACCCAGCatggccggcacactttgg	118.89	159.36	178.97
hsa-miR-28-5p	AAGGAGCTCACAGTCTATTGAG	22	chrX	-	72342214	72342266	tgAAGGAGCTCACAGTCTTTTGAGaaaggaaagtatctttacaggctcctggt	117.88	88.04	138.68
hsa-miR-140-5p_R-1	CAGTGGTTTTACCCTATGGTA	21	chr16	+	69933072	69933196	cgccctgtgtgtgtctctctctgtgtcctgcCAGTGGTTTTACCCTATGGTAggttacgtcatgctgttctACCACAGGGTAGAACCACGGACaggataccggggcaccctctgcgtcgacggac	116.86	222.32	173.04
hsa-miR-155-5p	TTAATGCTAATCGTGATAGGGGT	23	chr21	+	25573959	25574079	aggcttgctgtaggctgtatgctgTTAATGCTAATCGTGATAGGGGTttttgcctccaactgactcctacatattagcattaacagtgtatgatgcctgttactagcattcacatggaaca	116.86	157.39	208.66
hsa-miR-183-3p_L-1	TGAATTACCGAAGGGCCATAA	21	chr7	-	129774905	129775014	ccgcagagtgtgactcctgttctgtgTATGGCACTGGTAGAATTCACTgtgaacagtctcagtcagTGAATTACCGAAGGGCCATAAacagagcagagacagatccacga	116.86	97.39	144.2
hsa-miR-1285-3p_R-3	TCTGGGCAACAAAGTGAGA	19	chr1	-	10610282	10610304	nnncTCTGGGCAACAGAGTGAGA	114.83	91.48	99.24
hsa-miR-550a-3p_R-1	TGTCTTACTCCCTCAGGCACA	21	chr7	-	29680734	29680828	gatgctttgctggctggtgcAGTGCCTGAGGGAGTAAGAGtcctgttgttgtaagatagTGTCTTACTCCCTCAGGCACAtctccaacaagtctc	113.13	128.87	137.98
hsa-miR-296-5p	AGGGCCCCCCCTCAATCCTGT	21	chr20	-	58817592	58817701	aggagaaaggacccttccagAGGGCCCCCCCTCAATCCTGTtgtgcctaattcagagggttgggtggaggctctcctgaagggctctgaagagcgctgcacccgcagctg	112.79	106.24	67.01
hsa-miR-361-3p_R-1	TCCCCCAGGTGTGATTCTGATT	22	chrX	-	85903636	85903707	ggagcTTATCAGAATCTCCAGGGGTACttataatttgaaaaagtcccccaggtgtgattctgatttgcttc	106.19	122.47	132.32
hsa-miR-10a-5p_R-2	TACCCTGTAGATCCGAATTTG	21	chr17	-	48579838	48579952	aagaagatctgtctgtcttctgtataTACCCTGTAGATCCGAATTTGtgtaaggaattttgtggtcacaaattcgtatctaggggaatatgtagttgacataaacactccgctct	105.68	71.81	128.93
hsa-miR-3143_R-4	ATAACATTGTAAAGCGCTTCT	21	chr6	+	27147626	27147688	tagATAACATTGTAAAGCGCTTCTttcgcggttgggctggagCAACTCTTTACAATGTTTCTa	105.68	90.5	83.97
hsa-miR-195-5p_1ss11GT	TAGCAGCACATAAATATTGGC	21	chr17	-	7017614	7017707	acacccagcttccctggctcTAGCAGCACAGAAATATTGGCacagggaagcgagtctgccaatattggctgtgctgctccaggcagggtggtga	97.89	26.89	52.87
hsa-miR-141-3p_R-1	TAACACTGTCTGGTAAAGATG	21	chr12	+	6964094	6964212	tgtcggccggccctgggtccatcttccagtacagtgttggatggtctaattgtgaagctccTAACACTGTCTGGTAAAGATGgctcccgggtgggttctctcggcagtaaccttcaggg	97.55	15.74	21.21
hsa-miR-374a-3p	CTTATCAGATTGTATTGTAATT	22	chrX	-	74287286	74287357	tacatcggccaTTATAATACAACCTGATAAGTGttatagcaCTTATCAGATTGTATTGTAATTgtctgtgta	96.54	109.19	95.42
hsa-miR-151b	TCGAGGAGCTCACAGTCT	18	chr2	-	5401347	5401410	cTCGAGGAGCTGACAGTCTcaaagaaaaacatgcagattatacagatattgatactggagcttt	93.49	114.11	61.07
hsa-miR-424-3p_R-2	CAAAACGTGAGGCGCTGCT	19	chrX	-	134546609	134546739	ccccagatcgatcccccttcattgactccgaggggataCAGCAGCAATTCATGTTTTGAagtgttctaaatggttCAAAACGTGAGGCGCTGCTataccccctcgtggggaaggtagaaggtggggtctgc	93.49	78.7	60.22
hsa-miR-942-5p_R+1	TCTTCTCTGTTTTGGCCATGTGA	23	chr1	+	117094643	117094728	attaggagagtaTCTTCTCTGTTTTGGCCATGTGTgtactcacagcccctcaCACATGGCCGAAACAGAGAAGTtactttcctaat	93.49	144.61	101.79
hsa-miR-4508_L+1	AGCGGGGCTGGGCGCGCG	18	chr15	-	23562093	23562125	ggggtccaggacccAGCGGGGCTGGGCGCGCGg	92.47	79.19	50.89
hsa-miR-150-5p	TCTCCCAACCCTTGTACCAGTG	22	chr19	-	49500762	49500873	ctcctctccccatggccctgTCTCCCAACCCTTGTACCAGTGctgggctcagaccctggtacaggcctgggggacagggacctggggaccccggcaccggcaggccccaagg	91.46	194.77	389.33
hsa-miR-152-3p	TCAGTGCATGACAGAACTTGG	21	chr17	-	48037153	48037263	aggaggctcggcccgctgtcccccccggcccaggttctgtgatacactccgactcgggctctggagcagTCAGTGCATGACAGAACTTGGgcccggaaggaccttctgcac	89.42	58.04	77.19
hsa-miR-130b-5p_R+1	ACTCTTTCCCTGTTGCACTACT	22	chr22	+	21653284	21653393	ccctgggggaggcactggcaggcctgcccgacACTCTTTCCCTGTTGCACTACTataggccgctgggaagCAGTGCAATGATGAAAGGGCAtcggtcaggtccagcctgc	87.39	119.03	91.61
hsa-miR-450a-5p_R-1	TTTTGCGATGTGTTCCTAATA	21	chrX	-	134540341	134540431	aaacgatactaaactgtTTTTGCGATGTGTTCCTAATAtgcactataaatatattgggaacattttgcatgtatagttttgtatcaatata	85.87	149.03	98.82
hsa-let-7c-5p_R-1	TGAGGTAGTAGGTTGTATGGT	21	chr21	+	16539796	16539940	taaggagtttgaagcaacattggaagctgtgtgcatccgggtTGAGGTAGTAGGTTGTATGGTttagagttacaccctgggagttaactgtacaaccttctagctttccttggagcacacttgagccgtcgaggaattcttcatc	84.85	118.13	45.31
hsa-miR-548z_L-1R-2_1ss14TG	AAAAACCGCAATGACTTTTG	20	chr5	+	16113524	16113552	atggcAAAAACCACAATGACTTTTGcagg	84.85	64.43	99.24
hsa-miR-205-5p_R+1	TCCTTCATTCCACCGGAGTCTGT	23	chr1	+	209432133	209432242	aaagatcctcagacaatccatgtgcttctcttgTCCTTCATTCCACCGGAGTCTGTctcatacccaaccagatttcagtggagtgaagttcaggaggcatggagctgaca	81.29	0	0
hsa-miR-550a-5p_R-2	AGTGCCTGAGGGAGTAAGAGC	21	chr7	+	30289794	30289890	tgatgctttgctggctggtgcAGTGCCTGAGGGAGTAAGAGCcctgttgttgtaagatagTGTCTTACTCCCTCAGGCACAtctccaacaagtctct	81.29	73.94	81.43
hsa-miR-196b-5p_R-1	TAGGTAGTTTCCTGTTGTTGG	21	chr7	-	27169480	27169564	aactggtcggtgattTAGGTAGTTTCCTGTTGTTGGgatccacctttctctcgacagcacgacactgccttcattacttcagttg	80.28	118.05	116.21
hsa-let-7b-3p_R-1_1ss21CT	CTATACAACCTACTGCCTTCT	21	chr22	+	46113671	46113775	caaggccgggcctggcggggTGAGGTAGTAGGTTGTGTGGTttcagggcagtgatgttgcccctcggaagataaCTATACAACCTACTGCCTTCCctgaggagcc	78.25	47.22	50.04
hsa-miR-151b_R+1	TCGAGGAGCTCACAGTCTA	19	chr11	+	13401381	13401475	cctatacctaggaactagaccacatgttaggtatgcaatatgcaacttgacttctcTCAAGGAGCTCACAGTCTAtgacctgaacagagtattat	78.25	68.86	42.41
hsa-miR-1306-5p_R-2	CCACCTCCCCTGCAAACGTC	20	chr22	+	20086042	20086150	ttccaagcgctgccccgtgagcagtctccaCCACCTCCCCTGCAAACGTCcagtggtgcagaggtaatggACGTTGGCTCTGGTGGTGATGgacagtccgaactccctg	77.23	98.37	60.22
hsa-miR-320c_R-1	AAAAGCTGGGTTGAGAGGG	19	chr18	+	24321686	24321735	cttctctttccagttcttcccagaattgggAAAAGCTGGGTTGAGAGGGt	77.14	24.59	29.26
hsa-miR-3940-3p_R-1	CAGCCCGGATCCCAGCCCACT	21	chr19	-	6416410	6416525	gaccacgccaagcagcttatcgaggaaaagatcgaggtgggttggggcgggctctggggatttggtctcaCAGCCCGGATCCCAGCCCACTtaccttggttactctccttccttct	76.21	93.45	77.19
hsa-miR-454-5p_R-2	ACCCTATCAATATTGTCTCT	20	chr17	-	59137758	59137873	ttctgtttatcaccagatcctagaACCCTATCAATATTGTCTCTgctgtgtaaatagttctgagTAGTGCAATATTGCTTATAGGGTtttggtgtttggaaagaacaatgggcagg	75.2	78.7	64.46
hsa-miR-5010-3p_R+1	TTTTGTGTCTCCCATTCCCCAGT	23	chr17	+	42514188	42514307	gatccagggaaccctagagcAGGGGGATGGCAGAGCAAAATTcatggcctacagctgcctcttgccaaactgcactggaTTTTGTGTCTCCCATTCCCCAGAgctgtctgaggtgctttg	74.18	93.45	73.79
hsa-mir-7641-2-p3_4	GCCTGGTTAGTACTTGGATGG	21	chr7	+	157353650	157353677	aagttggGCCTGGTTAGTGCTTGGATGG	73.67	98.37	122.14
hsa-mir-7641-2-p3_1	AGCTAAGCAGGGTCGGGCCT	20	chr16	+	35749829	35749876	agcgccccagccCAGAAGCTAAGCAGGGTCGGGTCTagctggggcttg	73.67	98.37	122.14
hsa-mir-7641-2-p3_2	AGCTAAGCAGGGTCGGGCCTG	21	chr16	+	35754078	35754132	gacaccatagcagcctgagggtgcccaccttggaAGCTAAGCAGGGTTGGGCCTG	73.67	98.37	122.14
hsa-mir-7641-2-p3_3	GAAGCTAAGCAGGGTCGGGCCTG	23	chr16	+	35749070	35749117	ggcgccccaggcagGAAGCTAAGCAGGGTAGGGCCTGtctggggcttg	73.67	98.37	122.14
hsa-miR-4326_R+1	TGTTCCTCTGTCTCCCAGACT	21	chr20	+	63286808	63286866	gctgctctgcTGTTCCTCTGTCTCCCAGACTctgggtggatggagcaggtcgggggcca	73.16	119.03	55.98
hsa-miR-340-3p	TCCGTCTCAGTTACTTTATAGC	22	chr5	-	180015311	180015341	ntgtgggaTCCGTCTCAGTTACTTTATAGCc	71.13	96.4	88.21
hsa-miR-550a-3-5p	AGTGCCTGAGGGAGTAAGAG	20	chr7	-	29680734	29680828	gatgctttgctggctggtgcAGTGCCTGAGGGAGTAAGAGtcctgttgttgtaagatagTGTCTTACTCCCTCAGGCACAtctccaacaagtctc	71.13	40.99	42.41
hsa-miR-3158-3p_R-1	AAGGGCTTCCTCTCTGCAGGA	21	chr10	-	101601417	101601497	attcaggccggtcctgcagagaggaagcccttccaatacctgtaagcagAAGGGCTTCCTCTCTGCAGGAccggcctgaat	70.62	110.67	83.13
hsa-miR-151b_L-1R+3	CGAGGAGCTCACAGTCTAGT	20	chr6	+	37635337	37635451	cttggaaggctcagaGGAGGAGCTCACAGTCTAGTtggggcaatggactctgcacagatgggacagttaaggaacaatacccgacagacgcgatggaagtgtatgctgagaacct	70.12	49.19	56.83
hsa-miR-6803-3p_R-1	TCCCTCGCCTTCTCACCCTCA	21	chr19	-	55245186	55245250	ctcctctgggggtggggggctgggcgtggtggacagcgatgcaTCCCTCGCCTTCTCACCCTCAg	70.12	45.25	38.17
hsa-miR-877-5p_R+2	GTAGAGGAGATGGCGCAGGGGA	22	chr6	+	30584312	30584425	ctgctgagaggctagagaagGTAGAGGAGATGGCGCAGGGGAcacgggcaaagacttgggggttcctgggaccctcagacgtgtgtcctcttctccctcctcccaggtgtatga	69.1	32.46	33.93
hsa-miR-28-3p	CACTAGATTGTGAGCTCCTGGA	22	chr3	+	188688781	188688866	ggtccttgccctcAAGGAGCTCACAGTCTATTGAGttgcctttctgactttcccactagattgtgagctcctggagggcaggcact	66.56	44.76	87.37
hsa-miR-1255b-5p	CGGATGAGCAAAGAAAGTGGTT	22	chr1	+	167998660	167998726	taCGGATGAGCAAAGAAAGTGGTTtcttaaaatggaatctactctttgtgaagatgctgtgaa	65.03	33.45	47.5
hsa-miR-331-5p_R-2	CTAGGTATGGTCCCAGGGAT	20	chr12	+	95308403	95308540	ctgaaagcactcccaaggagtttggttttgtttgggtttgttCTAGGTATGGTCCCAGGGATcccagatcaaaccagGCCCCTGGGCCTATCCTAGAAccaacctaagctcgcgcatcattcctggaacatcaagagt	64.02	93.45	92.46
hsa-miR-362-3p_1ss22AT	AACACACCTATTCAAGGATTCT	22	chrX	+	50008935	50009043	gtgtcagagccttcttgtctgctccccctcttgAATCCTTGGAACCTAGGTGTGAGtgctatttcagtgcAACACACCTATTCAAGGATTCAaagaggctgagccttgt	63	111.16	94.15
hsa-miR-503-5p_R-2_1ss21CA	TAGCAGCGGGAACAGTTCTGA	21	chrX	-	134546301	134546413	gcccgcgctcagccgtgcccTAGCAGCGGGAACAGTTCTGCagtgagcgatcggtgctctggggtattgtttccgctgccagggtaagtctgggactgccgttcgggcctacc	63	52.14	61.07
hsa-miR-18b-3p_L+3R-5	TACTGCCCTAAATGCCCCTT	20	chrX	-	134170017	134170125	tataatgtgtctcttgtgtTAAGGTGCATCTAGTGCAGTTagtgaagcagcttagaatcTACTGCCCTAAATGCCCCTTctggcacaggctgcctaatatacagcattt	60.97	77.71	87.37
hsa-miR-199b-3p_R-1	ACAGTAGTCTGCACATTGGTT	21	chr1	-	172144530	172144644	aggaagcttctggagatcctgctccgtcgcCCCAGTGTTCAGACTACCTGTTcaggacaatgccgttgtACAGTAGTCTGCACATTGGTTagactgggcaagggagagcaacgcc	60.63	44.27	37.89
hsa-miR-221-5p_R-1	ACCTGGCATACAATGTAGATT	21	chrX	-	45746140	45746266	tgaacatccaggtctggggcatgaACCTGGCATACAATGTAGATTtctgtgttcgttaggcaacAGCTACATTGTCTGCTGGGTTtcaggctacctggaaacatgttctccattggctgtctcacca	59.95	79.68	98.39
hsa-miR-328-3p_R+1	CTGGCCCTCTCTGCCCTTCCGTT	23	chr16	-	67202308	67202418	aagtcctgggctgtctcagagcctggagtgggggggcaggaggggctcagggagaaagtgcatacagcccCTGGCCCTCTCTGCCCTTCCGTCccctgctcttggccatgc	59.95	80.66	70.4
hsa-miR-1277-3p_R-1	TACGTAGATATATATGTATTT	21	chr1	-	191638960	191638989	catatataTATGTAGATATATATGTATTTt	59.95	82.14	62.77
hsa-miR-1285-3p_R-2	TCTGGGCAACAAAGTGAGAC	20	chr8	-	94533758	94533787	nnntccatTCTGGGCAACATAGTGAGACtc	58.43	43.78	51.32
hsa-miR-570-3p_R-2	CGAAAACAGCAATTACCTTT	20	chr3	+	195699401	195699497	ctagataagttattaggtgggtgcAAAGGTAATTGCAGTTTTTCCCattattttaattgCGAAAACAGCAATTACCTTTGCaccaacctgatggagt	57.92	47.22	52.59
hsa-miR-374a-5p_R-4	TTATAATACAACCTGATA	18	chr15	-	78575454	78575482	ataataataaTTATAATACAACCTGCTAa	56.4	122.96	51.74
hsa-miR-26b-3p_R-1	CCTGTTCTCCATTACTTGGCT	21	chr2	+	218402635	218402754	ccccaccctgcccgggacccagTTCAAGTAATTCAGGATAGGTtgtgtgctgtccagCCTGTTCTCCATTACTTGGCTcggggaccggtgccctgcagccttggggtgagggggctgccc	55.89	70.83	44.11
hsa-miR-199b-5p_R-2	CCCAGTGTTTAGACTATCTGT	21	chr9	-	128244720	128244830	ccagaggacacctccactccgtctaCCCAGTGTTTAGACTATCTGTtcaggactcccaaattgtACAGTAGTCTGCACATTGGTTaggctgggctgggttagaccctcggc	55.89	44.27	32.23
hsa-miR-181a-2-3p_R-2	ACCACTGACCGTTGACTGTA	20	chr9	+	124692442	124692554	agaagggctatcaggccagccttcagaggactccaaggAACATTCAACGCTGTCGGTGAGtttgggatttgaaaaaACCACTGACCGTTGACTGTAccttggggtccttacag	54.87	69.84	55.98
hsa-miR-425-3p_R-1	ATCGGGAATGTCGTGTCCGCC	21	chr3	-	49020138	49020234	gaaagcgctttggAATGACACGATCACTCCCGTTGagtgggcacccgagaagccATCGGGAATGTCGTGTCCGCCcagtgctctttcggcgcctccc	54.87	87.55	72.95
hsa-miR-4685-3p_R-2	TCTCCCTTCCTGCCCTGGCT	20	chr10	-	98431292	98431360	tagcccagggcttggagtggggcaaggttgttggtgatatggcttccTCTCCCTTCCTGCCCTGGCTag	54.87	48.2	38.17
hsa-miR-505-3p_R-3	CGTCAACACTTGCTGGTTT	19	chrX	-	139924126	139924237	taaattgatgcacccagtggGGGAGCCAGGAAGTATTGATGTTtctgccagtttagCGTCAACACTTGCTGGTTTcctctctggagcatcgccaagttcgtggattttcatt	51.82	86.57	57.68
hsa-miR-664a-5p_R-2	ACTGGCTAGGGAAAATGATTGG	22	chr1	-	220200538	220200619	gaacattgaaACTGGCTAGGGAAAATGATTGGatagaaactattattcTATTCATTTATCCCCAGCCTACAaaatgaaaaaa	51.82	20.66	38.17
hsa-miR-378c_R-5	ACTGGACTTGGAGTCAGAAG	20	chr10	-	130962588	130962668	ggaggccatcACTGGACTTGGAGTCAGAAGagtggagtcgggtcagacttcaactctgactttgaaggtggtgagtgcctc	50.81	47.22	35.63
hsa-miR-29c-5p_R-1	TGACCGATTTCTCCTGGTGTT	21	chr1	-	207801833	207801956	gggagcaccactggcccatctcttacacaggcTGACCGATTTCTCCTGGTGTTcagagtctgtttttgtcTAGCACCATTTGAAATCGGTTatgatgtagggggaaaagcagcagcctcgaagc	49.79	87.55	42.41
hsa-miR-548ay-5p_L-1R+1	AAAGTAATTGTGGTTTTTGCT	21	chr8	+	6803503	6803537	ggtgtgAAAGTAATTGTGGTTTTTGCTgttataac	49.79	59.02	106.88
hsa-miR-625-5p_R-1	AGGGGGAAAGTTCTATAGTC	20	chr14	+	57084846	57084901	tagatagaacatgctccagtgcagggttaagttgcAGGGGGAAACTTCTATAGTCc	48.78	60.01	58.53
hsa-miR-374a-5p_R+1	TTATAATACAACCTGATAAGTGT	23	chrX	-	74287286	74287357	ctggagcagcaccccctgggaagaaattttacatcggccattataatacaacctgataagtgttatagcaCTTATCAGATTGTATTGTAATtgtctgtgtatatgcctgtc	47.76	46.23	70.83
hsa-mir-548aa-1-p5_1ss19TG	GCAAAAACCACAATTACTGTTG	22	chr20	-	38380237	38380265	acaGCAAAAACCACAATTACTTTTGcaac	47.76	34.43	44.96
hsa-mir-548d-2-p5_1ss8GA	TGCAAAAATAATTGTGGTTTT	21	chr3	+	76937624	76937716	atgttgggtcagTGCAAAAATAATTGTGCTTTTtggccatttgcaccaatttacatcaaactgaatataaaactctgcattttaacctaagca	47.25	55.09	47.5
hsa-miR-182-3p_L+2R-1	GGTGGTTCTAGACTTGCCAACT	22	chr7	-	129770379	129770492	gagctgcttgcctccccccgttTTTGGCAATGGTAGAACTCACActggtgaggtaacaggatccGGTGGTTCTAGACTTGCCAACTatggggcgaggactcagccggcaccctg	46.74	42.3	37.32
hsa-miR-199a-5p_R-1	CCCAGTGTTCAGACTACCTGTT	22	chr1	-	172144530	172144644	aggaagcttctggagatcctgctccgtcgcCCCAGTGTTCAGACTACCTGTTcaggacaatgccgttgtACAGTAGTCTGCACATTGGTTagactgggcaagggagagcaacgcc	46.74	27.54	19.51
hsa-miR-548e-3p_R-2	AAAAACTGAGACTACTTTTG	20	chr10	-	75010822	75010867	AAAAACTGAGACTTCTTTTGcctacttttataggtctgaggttcta	45.73	60.99	59.38
hsa-miR-103a-2-5p_R+1	AGCTTCTTTACAGTGCTGCCTTGA	24	chr20	+	3917472	3917590	ccacctcagcagagctgcgtctttgtgctttcAGCTTCTTTACAGTGCTGCCTTGTagcattcaggtcaAGCAGCATTGTACAGGGCTatgaaagaaccaagaatgggctgcccttggg	44.71	43.28	44.11
hsa-miR-3688-3p_R-2	TATGGAAAGACTTTGCCACT	20	chr4	+	159128805	159128891	tcactttaaagagtggcaaagtctttccatatgtgtaacagacatacatacatacaTATGGAAAGACTTTGCCACTcttgaaagtga	44.71	49.19	30.54
hsa-miR-1285-3p_R-1	TCTGGGCAACAAAGTGAGACC	21	chr20	-	48840985	48841022	naccagTCTGGGCAACATAGTGAGACCcccatctgcac	44.2	31.48	44.96
hsa-miR-450b-5p_R-1	TTTTGCAATATGTTCCTGAAT	21	chrX	-	134540190	134540262	gcagaattatTTTTGCAATATGTTCCTGAATatgtaatataagtgtattgggatcattttgcatccatagttt	43.7	81.65	53.44
hsa-miR-501-5p	AATCCTTTGTCCCTGGGTGAGA	22	chrX	+	50009722	50009805	gctcttcctctctAATCCTTTGTCCCTGGGTGAGAgtgctttctgaatgcAATGCACCCGGGCAAGGATTctgagagggtgagc	43.7	46.23	51.74
hsa-miR-1301-3p_R-4	TTGCAGCTGCCTGGGAGTGA	20	chr2	-	25328616	25328746	ctctgccaagcgacccctagaatggggattgtggggggtcgctctaggcaccgcagcactgtgctggggatgTTGCAGCTGCCTGGGAGTGActtcacacagtcctctctgcctccagggtcacccggaac	43.7	26.56	43.26
hsa-miR-627-5p_1ss2TG	GGGAGTCTCTAAGAAAAGAGGA	22	chr15	-	42199570	42199666	tacttattactggtaGTGAGTCTCTAAGAAAAGAGGAggtggttgttttcctcCTCTTTTCTTTGAGACTCACTaccaataataagaaatactacta	41.66	30.49	19.51
hsa-miR-101-5p_L+1	TCAGTTATCACAGTGCTGATGCT	23	chr1	-	65058419	65058525	cacagtgactgacaggctgccctggcTCAGTTATCACAGTGCTGATGCTgtctattctaaaggTACAGTACTGTGATAACTGAAGgatggcagccatcttaccttcc	39.63	46.23	60.22
hsa-miR-5695_R-1	ACTCCAAGAAGAATCTAGACA	21	chr19	+	12920320	12920404	caaggcctatctatctagattcttcttggcctctctgagcatgcattcctgagACTCCAAGAAGAATCTAGACAGataggccttg	39.63	4.92	21.21
hsa-miR-625-3p_R-2	GACTATAGAACTTTCCCCCT	20	chr14	-	57084847	57084900	gccctgtgtttccagagtcattggataggatttgGACTATAGAAGTTTCCCCCT	38.61	44.27	55.13
hsa-miR-21-3p	CAACACCAGTCGATGGGCTGT	21	chr17	+	59841244	59841362	catctccatggctgtaccaccttgtcgggTAGCTTATCAGACTGATGTTGActgttgaatctcatggCAACACCAGTCGATGGGCTGTctgacattttggtatctttcatctgaccatc	37.6	77.71	44.11
hsa-miR-625-3p	GACTATAGAACTTTCCCCCTCA	22	chr14	+	65471102	65471186	agggtagagggatgAGGGGGAAAGTTCTATAGTCCtgtaattagatctcagGACTATAGAACTTTCCCCCTCAtccctctgccct	37.6	39.35	40.71
hsa-miR-4742-5p	TCAGGCAAAGGGATATTTACAGA	23	chr1	-	224398219	224398331	tagaaaatgaagatatttcaTCAGGCAAAGGGATATTTACAGAtactttttaaaatttgtttgagttgaggcagattaaataTCTGTATTCTCCTTTGCCTGCAgggagttca	37.6	7.87	31.38
hsa-miR-641_R-2	AAAGACATAGGATAGAGTCACC	22	chr19	-	40282535	40282646	caggctgggtgaaaggaaggAAAGACATAGGATAGAGTCACCtctgtcctctgtcctctacctatagaggtgactgtcctatgtctttccttcctcttacccctgagcctca	36.58	27.54	22.9
hsa-miR-5010-5p	AGGGGGATGGCAGAGCAAAATT	22	chr17	+	42514188	42514307	gatccagggaaccctagagcAGGGGGATGGCAGAGCAAAATTcatggcctacagctgcctcttgccaaactgcactggaTTTTGTGTCTCCCATTCCCCAGAgctgtctgaggtgctttg	36.58	13.77	19.51
hsa-miR-365b-3p	TAATGCCCCTAAAAATCCTTAT	22	chr17	+	31575411	31575524	agagtgttcaaggacagcaagaaaaatgagggactttcaggggcagctgtgttttctgactcagtcaTAATGCCCCTAAAAATCCTTATtgttcttgcagtgtgcatcgggcag	35.57	28.04	29.69
hsa-miR-4521_R+1	GCTAAGGAAGTCCTGTGCTCAGT	23	chr17	+	8186945	8187004	tcgGCTAAGGAAGTCCTGTGCTCAGTtttgtagcatcaaaactaggatttctcttgttac	35.57	33.45	65.31
hsa-let-7e-5p_R+1_1ss9GT	TGAGGTAGTAGGTTGTATAGTTG	23	chr19	+	51692765	51692883	gtctgtccacctgccgcgccccccgggcTGAGGTAGGAGGTTGTATAGTTGaggaggacacccaaggagatcactatacggcctcctagctttccccaggctgcgccctgcacgggacg	34.35	19.3	28.58
hsa-miR-122-5p_R+1	TGGAGTGTGACAATGGTGTTTGT	23	chr18	+	58451068	58451176	gagtttccttagcagagctgTGGAGTGTGACAATGGTGTTTGTgtctaaactatcaaacgccattatcacactaaatagctactgctaggcaatccttccctcgataaa	33.53	0	6.79
hsa-miR-29b-2-5p_R+1	CTGGTTTCACATGGTGGCTTAGA	23	chr1	-	207802440	207802523	cttctggaagCTGGTTTCACATGGTGGCTTAGAtttttccatctttgtatCTAGCACCATTTGAAATCAGTGttttaggagtaa	31.5	29.51	29.69
hsa-miR-378a-3p_L-1	CTGGACTTGGAGTCAGAAGGC	21	chr15	+	70127637	70127693	tagggctgtggagtggcctCTGGACTTGGAGTCAGGAGGCctagcttctcagctggg	31.5	15.74	22.9
hsa-miR-190a-3p_L+1R-3	ACTATATATCAAACATATT	19	chr15	+	62823941	62824082	acctggatgccttttctgcaggcctctgtgTGATATGTTTGATATATTAGGttgttatttaatccaACTATATATCAAACATATTcctacagtgtcttgccctgtctccgggggttcctaataaagtttataaggcaacagg	30.49	33.45	21.21
hsa-miR-576-3p_R-1	AAGATGTGGAAAAATTGGAAT	21	chr4	+	109488698	109488795	tacaatccaacgaggATTCTAATTTCTCCACGTCTTTggtaataaggtttggcaAAGATGTGGAAAAATTGGAATCctcattcgattggttataacca	30.49	13.77	22.05
hsa-miR-628-5p	ATGCTGACATATTTACTAGAGG	22	chr15	-	55372921	55373042	tatcggagatagctgttgtgtcacttcctcATGCTGACATATTTACTAGAGGgtaaaattaataacctTCTAGTAAGAGTGGCAGTCGAagggaagggctcatctgacttctggaaacctat	30.49	25.58	50.89
hsa-miR-574-3p_R-2	CACGCTCATGCACACACCCA	20	chr15	+	74042586	74042611	acagCACACTCATGCACACACCCAct	28.96	25.08	22.9
hsa-let-7a-3p_R-1	CTATACAATCTACTGTCTTT	20	chr22	+	46112732	46112840	agaccgactgccctttggggTGAGGTAGTAGGTTGTATAGTttggggctctgccctgctatgggataaCTATACAATCTACTGTCTTTcctgaagtggctgtaatatct	28.45	32.46	18.94
hsa-miR-7706_R-1	TGAAGCGCCTGTGCTCTGCCGAG	23	chr15	+	85380596	85380662	tggagctgtgtgcagggccagcgcggagcccgagcagccgcggTGAAGCGCCTGTGCTCTGCCGAGa	28.45	24.59	40.71
hsa-miR-374a-3p_R-1	CTTATCAGATTGTATTGTAAT	21	chr2	-	177085380	177085451	attcattcattgagttgcatttatactgctgtttagcaCTTATCACATTGTATTGTAATcagatgaatgcan	27.44	44.27	40.29
hsa-mir-548d-1-p3_1ss9GA	GTGCAAAAATAATTGTGGTT	20	chr5	+	165529777	165529812	attaggtttGTGCAAAAATAATTGTGGTTacctccg	27.44	32.95	16.54
hsa-miR-579-3p	TTCATTTGGTATAAACCGCGATT	23	chr5	-	32394378	32394475	catattaggttaatgcaaaagtaaTCGCGGTTTGTGCCAGATGACGatttgaattaataaaTTCATTTGGTATAAACCGCGATTatttttgcatcaac	27.44	52.14	50.89
hsa-miR-584-3p	TCAGTTCCAGGCCAACCAGGCT	22	chr5	-	149062313	149062409	tgacttagggtgaccagccaTTATGGTTTGCCTGGGACTGAggaatttgctgggatatgtcagttccaggccaaccaggctggttggtctccctgaagcaaccttcttgct	27.44	53.12	37.32
hsa-miR-1307-5p	TCGACCGGACCTCGACCGGCT	21	chr10	-	103394253	103394401	catcaagacccagctgagtcactgtcactgcctaccaatcTCGACCGGACCTCGACCGGCTcgtctgtgttgccaatcgaCTCGGCGTGGCGTCGGTCGTGgtagataggcggtcatgcatacgaattttcagctcttgttctggtgac	26.42	12.79	12.72
hsa-miR-598-3p_R-1	TACGTCATCGTTGTCATCGTC	21	chr8	-	11035203	11035312	caggaagatggcttgatgatgctgctgatgctggcggtgatcccgatggtgtgagctggaaatggggtgcTACGTCATCGTTGTCATCGTCatcatcatcatccgagcnn	25.4	42.3	43.26
hsa-miR-1226-3p	TCACCAGCCCTGTGTTCCCTAG	22	chr3	+	47849555	47849629	gtgagggcatgcaggcctggatggggcagctgggatggtccaaaagggtggccTCACCAGCCCTGTGTTCCCTAG	25.4	28.53	28.84
hsa-miR-215-5p_L-1R-2	TGACCTATGAATTGACAG	18	chr1	-	220117853	220117962	atcattcagaaatggtatacaggaaaaTGACCTATGAATTGACAGacaatatagctgagtttgtctgtcatttctttaggccaatattctgtatgactgtgctacttcaa	24.9	29.02	30.11
hsa-miR-24-2-5p_L+1R-1	GTGCCTACTGAGCTGAAACACA	22	chr19	-	13836279	13836359	ctctgcctcccGTGCCTACTGAGCTGAAACACAgttggtttgtgtacacTGGCTCAGTTCAGCAGGAACAggggtcaagcc	24.39	8.85	17.81
hsa-miR-192-3p_R-1	CTGCCAATTCCATAGGTCACA	21	chr11	-	64891132	64891246	gccgagaccgagtgcacagggctCTGACCTATGAATTGACAGCCagtgctctcgtctcccctctggCTGCCAATTCCATAGGTCACAggtatgttcgcctcaatgccagccacca	24.39	31.48	26.29
hsa-miR-942-3p	CACATGGCCGAAACAGAGAAGT	22	chr1	+	117094643	117094728	attaggagagtaTCTTCTCTGTTTTGGCCATGTGTgtactcacagcccctcaCACATGGCCGAAACAGAGAAGTtactttcctaat	24.39	6.89	24.6
hsa-miR-548t-3p_L-4	ACCACAATTACTTTTGCACCA	21	chr4	+	44519080	44519106	aattgcACCACAATTACTTTTGCACCA	23.88	24.1	20.36
hsa-miR-3912-3p_R-1	TAACGCATAATATGGACATG	20	chr5	-	171386679	171386705	TAACGCATAATATGGACATGttataat	23.37	12.79	20.36
hsa-let-7f-1-3p_R-2	CTATACAATCTATTGCCTTC	20	chr9	+	94176320	94176452	tccattccagaagaaaacattgctctatcagagTGAGGTAGTAGATTGTATAGTtgtggggtagtgattttaccctgttcaggagataaCTATACAATCTATTGCCTTCcctgaggagtagacttgctgcatt	22.36	18.69	10.18
hsa-miR-25-5p_R+2	AGGCGGAGACTTGGGCAATTGCT	23	chr7	-	100093552	100093650	cgggactggccagtgttgagAGGCGGAGACTTGGGCAATTGCTggacgctgccctgggCATTGCACTTGTCTCGGTCTGAcagtgccggcccaacactg	22.36	9.84	18.66
hsa-miR-185-3p_R-1	AGGGGCTGGCTTTCCTCTGGT	21	chr22	+	20033116	20033243	tgggcagtgggcctggctcgagcagggggcgagggatTGGAGAGAAAGGCAGTTCCTGAtggtcccctccccAGGGGCTGGCTTTCCTCTGGTccttccctcccaatgaccgcgtcttcgtcgaggcc	22.36	69.84	27.99
hsa-miR-545-3p	TCAGCAAACATTTATTGTGTGC	22	chr3	-	71717988	71718010	TCAGCAAACATTTATTGTGTGCc	22.36	20.66	17.81
hsa-miR-6511a-3p_R+1	CCTCACCATCCCTTCTGCCTGCA	23	chr16	+	14925937	14926003	cctgcaggcagaagtggggctgacagggcagagggttgcgcccCCTCACCATCCCTTCTGCCTGCAg	22.36	24.59	27.14
hsa-miR-6513-3p_R+1	TCAAGTGTCATCTGTCCCTAGA	22	chr2	-	218280125	218280188	gcttTGGGATTGACGCCACATGTCTcaggtccccagctgagTCAAGTGTCATCTGTCCCTAGGc	22.36	51.15	47.5
hsa-miR-636_R-1_1ss22CA	TGTGCTTGCTCGTCCCGCCCGA	22	chr17	-	76736450	76736548	tggcggcctgggcgggagcgcgcgggcggggccggccccgctgcctggaattaaccccgcTGTGCTTGCTCGTCCCGCCCGCagccctaggcggcgtcg	21.34	9.84	11.03
hsa-miR-548at-5p	AAAAGTTATTGCGGTTTTGGCT	22	chr4	+	109702735	109702770	AAAAGTTATTGTGGTTTTGGCTcaaaccgacagaca	20.83	13.77	28.84
hsa-miR-301a-5p	GCTCTGACTTTATTGCACTACT	22	chr17	-	59151136	59151221	actgctaacgaatGCTCTGACTTTATTGCACTACTgtactttacagctagCAGTGCAATAGTATTGTCAAAGCatctgaaagcagg	20.32	24.59	22.05
hsa-mir-548z-p3_1ss6AC	ACCGCCATTACTTTTGCACCA	21	chrY	-	7464293	7464346	aatgtagaggcttccagtaacgtgcatattgaaACTGCCATTACTTTTGCACCA	19.82	8.85	20.78
hsa-miR-6815-5p_R-2	TAGGTGGCGCCGGAGGAGTCA	21	chr21	+	45478266	45478326	cactgTAGGTGGCGCCGGAGGAGTCAtttcccatcactaatggcttctcttgcacacccag	19.31	13.77	5.09
hsa-miR-548o-3p_R-2	CCAAAACTGCAGTTACTTTT	20	chr13	-	53914447	53914480	atagttagtgcttcCCAAAACTGCAATTACTTTT	18.29	17.21	23.33
hsa-miR-769-5p	TGAGACCTCTGGGTTCTGAGCT	22	chr19	+	46018932	46019060	gccttggtgctgattcctgggctctgaccTGAGACCTCTGGGTTCTGAGCTgtgatgttgctctcgagctgggatctccggggtcttggttcagggccggggcctctgggttccaagcaccagtgagga	18.29	9.84	10.18
hsa-miR-1294_R-2	TGTGAGGTTGGCATTGTTGT	20	chr5	+	154347106	154347247	cacctaatgtgtgccaagatctgttcatttatgatctcaccgagtccTGTGAGGTTGGCATTGTTGTCTggcattgtctgatatacaacagtgccaacctcacaggactcagtgaggtgaaactgaggattaggaaggtgta	18.29	27.54	27.14
hsa-miR-4742-3p_R-1	TCTGTATTCTCCTTTGCCTGCA	22	chr1	-	224398219	224398331	tagaaaatgaagatatttcaTCAGGCAAAGGGATATTTACAGAtactttttaaaatttgtttgagttgaggcagattaaataTCTGTATTCTCCTTTGCCTGCAgggagttca	18.29	8.85	12.72
hsa-miR-28-5p_R-2	AAGGAGCTCACAGTCTATTG	20	chr18	+	6267361	6267396	tggtgtgatttccatcAAGGAGCTCACAGTCCATTG	17.27	18.2	23.33
hsa-mir-548ae-2-p5_1ss9GA_1	GTGCAAAAATAATTGTGGTTT	21	chr18	-	60406505	60406543	ctgGTGCAAAAGTAATTGTGGTTTtaattaatgtataat	16.77	18.69	19.51
hsa-mir-548ae-2-p5_1ss9GA_2	GTGCAAAAATAATTGTGGTTTT	22	chr4	-	164380185	164380235	gGTGCAAAAGTAATTGTGGTTTTagaatatctggtatgttaaatttgtggc	16.77	18.69	19.51
hsa-miR-499a-5p_R-1	TTAAGACTTGCAGTGATGTT	20	chr20	+	34990376	34990506	gccctgtcccctgtgccttgggcgggcggctgTTAAGACTTGCAGTGATGTTtaactcctctccacgtgaacatcacagcaagtctgtgctgcttcccgtccctacgctgcctgggcagggtttgtgggga	16.26	26.56	16.96
hsa-miR-627-3p_L+1	CTCTTTTCTTTGAGACTCACT	21	chr15	-	42199570	42199666	tacttattactggtaGTGAGTCTCTAAGAAAAGAGGAggtggttgttttcctcCTCTTTTCTTTGAGACTCACTaccaataataagaaatactacta	16.26	18.69	18.66
hsa-miR-1306-3p_R+3	ACGTTGGCTCTGGTGGTGATG	21	chr22	+	20086042	20086150	ttccaagcgctgccccgtgagcagtctccaCCACCTCCCCTGCAAACGTCcagtggtgcagaggtaatggACGTTGGCTCTGGTGGTGATGgacagtccgaactccctg	16.26	7.87	21.21
hsa-miR-1307-3p_L-1	CTCGGCGTGGCGTCGGTCGTG	21	chr10	-	103394253	103394401	catcaagacccagctgagtcactgtcactgcctaccaatcTCGACCGGACCTCGACCGGCTcgtctgtgttgccaatcgaCTCGGCGTGGCGTCGGTCGTGgtagataggcggtcatgcatacgaattttcagctcttgttctggtgac	16.26	11.8	16.12
hsa-miR-3140-3p_R-1	AGCTTTTGGGAATTCAGGTAG	21	chr4	-	152489318	152489432	agcctaccatttatgtcctcttgaggtACCTGAATTACCAAAAGCTTTatgtattctgaagttattgaaaataagAGCTTTTGGGAATTCAGGTAGttcaggagtgacttttcta	16.26	19.67	9.33
hsa-miR-99b-5p	CACCCGTAGAACCGACCTTGCG	22	chr19	+	51692612	51692681	ggcaccCACCCGTAGAACCGACCTTGCGgggccttcgccgcacacaagctcgtgtctgtgggtccgtgtc	15.24	5.9	0
hsa-miR-6734-5p	TTGAGGGGAGAATGAGGTGGAGA	23	chr1	-	43364648	43364715	agaacTTGAGGGGAGAATGAGGTGGAGAagcccaggttctgaatccccttccctcactcttctctcag	15.24	8.85	13.57
hsa-miR-548t-3p_L-3	AACCACAATTACTTTTGCACCA	22	chr18	+	60406509	60406530	AACCACAATTACTTTTGCACCA	14.73	8.85	8.48
hsa-miR-145-3p	GGATTCCTGGAAATACTGTTCT	22	chr5	+	149430646	149430755	caccttgtcctcacgGTCCAGTTTTCCCAGGAATCCCTtagatgctaagatggGGATTCCTGGAAATACTGTTCTtgaggtcatggtttcacagctggatttgcctcctt	14.23	0	0
hsa-miR-545-3p_R-2	TCAGCAAACATTTATTGTGT	20	chr5	+	109338669	109338722	TCAGCAAACATTTATTGTGTacttgccatacagattgggccccaacaataacat	14.23	6.89	12.72
hsa-miR-548p_R-2	TAGCAAAAACTGCAGTTACT	20	chr10	+	61976302	61976396	taaTGGCAAAAACTGCAGTTACTtttgcaactacataacagaagctattctattggataatccagctccagagtaaatggctttaattgccagtt	14.23	18.2	7.21
hsa-miR-643_L+2R-3	ACACTTGTATGCTAGCTCAGG	21	chr19	+	52281797	52281893	accaagtgatattcattgtctacctgagctagaatacaagtagttggcgtcttcagagACACTTGTATGCTAGCTCAGGtagatattgaatgaaaaa	14.23	15.74	19.51
hsa-miR-874-3p	CTGCCCTGGCCCGAGGGACCGA	22	chr5	-	137647560	137647673	gctccatcggatgaattgttggtgttagccctgcggccccacgcaccagggtaagagagactctcgcttcCTGCCCTGGCCCGAGGGACCGActggctgggcctgccttctgcc	14.23	18.69	14.42
hsa-miR-548ar-5p_R-1_1ss10TC	AAAAGTAATCGCAGTTTTTG	20	chr5	-	129774962	129775002	AAAAGTAATTGCAGTTTTTGtaaaatagcagcagcaatgnn	13.72	9.35	13.57
hsa-miR-548t-3p_R-5	AAAAACCACAATTACTTTTG	20	chr4	+	87974275	87974337	aaagtaatatttggcaaaaggaagctgacactttaggactaatAAAAACCACAATTACTTTTG	13.72	15.74	17.39
hsa-miR-151b_L-1R+2	CGAGGAGCTCACAGTCTAG	19	chr11	-	49455601	49455642	CTAGGAGCTCACAGTCTAGatactaaattctaactgtgaaga	13.21	0	9.75
hsa-mir-451a-p3	TTTAGTAATGGTAATGGTTCT	21	chr17	-	28861369	28861440	cttgggaatggcaaggAAACCGTTACCATTACTGAGTTTAGTAATGGTAATGGTTCTcttgctatacccaga	13.21	7.87	8.48
hsa-miR-580-3p	TTGAGAATGATGAATCATTAGG	22	chr5	-	36147892	36147988	ataaaatttccaattggaacctaatgattcatcagactcagatatttaagttaacagtatTTGAGAATGATGAATCATTAGGttccggtcagaaatt	13.21	12.79	11.88
hsa-miR-548f-3p_R+3_1ss10AG	AAAAACTGTGATTACTTTTGCA	22	chrX	+	12907235	12907286	ataattaggttggtacaAAAAACTGTGATTACTTTTCCAccaacctaataac	12.7	10.82	16.96
hsa-miR-15a-3p_1ss22AT	CAGGCCATATTGTGCTGCCTCT	22	chr13	-	50049108	50049204	nnnccttggagtaaagTAGCAGCACATAATGGTTTGTGgattttgaaaaggtgCAGGCCATATTGTGCTGCCTCAaaaatacaaggatctgatcttc	12.19	12.79	10.18
hsa-miR-1273c_R-1	GGCGACAAAACGAGACCCTGT	21	chr5	-	74987074	74987172	nnngttgagaccttgtcacnnnnnnnnnnnnnnnnnnnnnntagccaggtgtggtggcacatggctgtgGGCAACAAAACGAGACCCTGTctcgataaa	12.19	8.85	9.33
hsa-miR-4504	TGTGACAATAGAGATGAACATG	22	chr14	-	50299855	50299946	ctaagataatgtcctccaggttcatctctgttgtcatttgtggcatggaccattTGTGACAATAGAGATGAACATGgaggatattatcttaa	12.19	7.87	15.27
hsa-miR-5189-5p_R-4	TCTGGGCACAGGCGGATGGA	20	chr16	+	88468918	88469031	ggcccgccttttaggggcctcgctgTCTGGGCACAGGCGGATGGAcaggctggcctctggatgaccTGCCAACCGTCAGAGCCCAGAcccacgtggcctcagttggggaccagg	12.19	0	11.03
hsa-miR-6511b-3p	CCTCACCACCCCTTCTGCCTGCA	23	chr16	-	2106669	2106753	gggacggggcctgcaggcagaagtggggctgacagggcagagggttgcgcccCCTCACCACCCCTTCTGCCTGCAgcggtgggct	12.19	7.87	18.66
hsa-mir-7641-1-p3_1ss18AG	TTAGTACTTGGATGGGAGA	19	chr10	-	32074120	32074220	tcatctcagaagtccagaaacacacccatgaatatatggaatcttgttgtatgacagtagaatcataaagttttgagaaATAGTACTTGGATGGGAGAaat	12.19	2.46	2.12
hsa-miR-3960_1ss12AC	GGCGGCGGCGGCGGCGGGGG	20	chr3	+	150050704	150050747	acacgctcacaccctcctcaagatGGCGGCGGCGGCGGCGGGGG	11.69	5.9	4.24
hsa-miR-32-3p_R-1	CAATTTAGTGTGTGTGATATT	21	chr9	-	109046213	109046319	tcccattctgcttgctctggtggagaTATTGCACATTACTAAGTTGcatgttgtcacggcctcaatgCAATTTAGTGTGTGTGATATTttcacatgagtgcatgcac	11.18	17.71	11.88
hsa-miR-451b	TAGCAAGAGAACCATTACCATT	22	chr17	+	28861368	28861441	ttctgggtaTAGCAAGAGAACCATTACCATTactaaactcagtaatggtaacggtttccttgccattcccaagt	11.18	0	7.63
hsa-mir-548d-2-p3_1ss8GA	TGCAAAAATAATTGTGGTTT	20	chr5	-	29997355	29997384	aagaaatTGCAAAAATAATTGTGATTTgta	11.18	11.8	8.06
hsa-miR-1224-5p_R+2	GTGAGGACTCGGGAGGTGGAG	21	chr3	+	184241399	184241501	cccttgGTGAGGACTCGGGAGGTGGAGggtggtgccgccggggccgggcgctgtttcagctcgcttctccccccacctcctctctcctcaggtgcggctgcag	11.18	7.87	5.94
hsa-miR-1908-5p_R-1	CGGCGGGGACGGCGATTGGT	20	chr11	-	61815161	61815240	cgggaatgccgCGGCGGGGACGGCGATTGGTccgtatgtgtggtgccaccggccgccggctccgccccggcccccgcccc	11.18	6.89	0
hsa-miR-3960_L-1_1ss12AC	GCGGCGGCGGCGGCGGGGG	19	chr1	+	15410046	15410133	ggagcagcccgggctgaacggggcaGCGGCGGCGGCGGCGGGGGcacccgacgaggcggccgaggcgctgggcagcgcggactgcgag	11.18	0	5.94
hsa-miR-4659b-3p	TTTCTTCTTAGACATGGCAGCT	22	chr8	-	6745168	6745240	ctgttgacgTTGCCATGTCTAAGAAGAAAatttttctccaaagtTTTCTTCTTAGACATGGCAGCTtcagcag	11.18	16.72	19.51
hsa-miR-5189-3p	TGCCAACCGTCAGAGCCCAGA	21	chr16	+	88468918	88469031	ggcccgccttttaggggcctcgctgTCTGGGCACAGGCGGATGGAcaggctggcctctggatgaccTGCCAACCGTCAGAGCCCAGAcccacgtggcctcagttggggaccagg	11.18	5.9	7.63
hsa-miR-153-3p_R-2	TTGCATAGTCACAAAAGTGA	20	chr2	-	219294098	219294197	acagctgccagtGTCATTTTTGTGATCTGCAGCTagtattctcactccagTTGCATAGTCACAAAAGTGAtcattggcaggtgtggctgctgcatggaca	10.67	8.85	2.97
hsa-miR-139-5p	TCTACAGTGCACGTGTCTCCAGT	23	chr11	-	72615033	72615143	gggactggctcaggtgtatTCTACAGTGCACGTGTCTCCAGTgtggctcggaggctggagacgcggccctgttggagtaacaactgaagccggagtctgcgaagggtgggc	10.16	0	0
hsa-miR-548z_L-2R-2_1ss14TG	AAAACCGCAATGACTTTTG	19	chr12	-	40507414	40507507	AAAACCGCAATTACTTTTGcagctacctgatataattaatgaatgaaggtaagattttacctaacaatgctcagtggtgaagaaatgtgtgaca	10.16	7.38	9.75
hsa-miR-548e-3p	AAAAACTGAGACTACTTTTGCA	22	chr10	+	110988926	110989013	ttattaggttggtaCAAAAGCAATCGCGGTTTTTGCtattacttttaaaggcAAAAACTGAGACTACTTTTGCAccaacctgatagaa	10.16	10.82	17.81
hsa-miR-651-5p_R-1	TTTAGGATAAGCTTGACTTTT	21	chrX	+	8126960	8127068	acagaaatctatcactgcttTTTAGGATAAGCTTGACTTTTgttcaaataaaaatgcaaaaggaaagtgtatcctaaaaggcaatgacagtttaatgtgtttctgacat	10.16	12.79	9.33
hsa-miR-1285-3p	TCTGGGCAACAAAGTGAGACCT	22	chr3	-	11925915	11925948	nncaaGCTGGGCAACAAAGTGAGACCTgtttcta	10.16	8.85	13.57
hsa-miR-3064-3p_L+1R-4	TTTGCCACACTGCAACACCT	20	chr17	-	64500766	64500849	ttttatttttggtctggctgttgtggtgtgcaaaactccgtacattgctatTTTGCCACACTGCAACACCTtacagatgtggaa	10.16	6.89	5.09
hsa-mir-548h-4-p3_1ss6AC	ACCGCCATTACTTTTGCACCAA	22	chr1	-	178132558	178132588	aattgcaaaACCACCATTACTTTTGCACCAA	9.65	0	8.48
hsa-miR-502-5p_L+1R-1	AATCCTTGCTATCTGGGTGCT	21	chrX	+	50014579	50014690	gtgcccaagccttctgccctgctccccctctctAATCCTTGCTATCTGGGTGCTagtgctggctcaatgcAATGCACCTGGGCAAGGATTcagagagggggagctcaactgt	9.15	15.74	18.66
hsa-miR-548ab_1ss15AT	AAAAGTAATTGTGGTTTTTGCT	22	chr18	-	67721546	67721578	tgggttgctgcAAAAGTAATTGTGGGTTTTGCT	9.15	11.8	48.35
hsa-miR-1255a_R-2	AGGATGAGCAAAGAAAGTAGA	21	chr4	-	101330302	101330414	attggaaatcctttgagttgcttctcaAGGATGAGCAAAGAAAGTAGATTttttagattctaaagaaactatcttctttgctcatccttgagaagcaactccttatccattaa	9.15	2.46	7.63
hsa-mir-3656-p3_1ss17AC	CGGGTGCGGGGGTGGGCGG	19	chr11	+	119018944	119019012	ctttcggccagcgggacggcatccgaggtgggctaggctcgggcccgtggCGGGTGCGGGGGTGGGAGG	9.15	7.87	5.09
hsa-miR-5001-3p_R-1	TTCTGCCTCTGTCCAGGTCCT	21	chr2	-	232550474	232550573	agctcagggcggctgcgcagagggctggactcagcggcggagctggctgctggcctcagTTCTGCCTCTGTCCAGGTCCTtgtgacccgcccgctctcct	9.15	16.72	7.63
hsa-miR-151a-3p_R-2	CTAGACTGAAGCTCCTTGA	19	chr8	+	91997751	91997833	ccagagccacaggcccccagatttgtttgctgtttgtctccacagcccagccaagtcccatccCTAGACTGTAGCTCCTTGAa	8.64	11.31	5.51
hsa-miR-151b_L-2R+3	GAGGAGCTCACAGTCTAGT	19	chr11	-	86507258	86507327	gaagagctccctggaagttcagatacagagaaggtatatgggcccatatttGAGGAGCTCAAAGTCTAGT	8.64	2.95	8.48
hsa-miR-576-5p_R-3	ATTCTAATTTCTCCACGTC	19	chr14	+	64417729	64417827	agttgagaatattattgccaaagaaggaatgcttttaggaaggtttctgtttgatgttaagaacctgtttttgtgcacttATTCTAATTTCTCCACGTG	8.64	5.41	2.12
hsa-miR-1277-5p_L-3R-1	TATATATATATATGTACGTA	20	chr1	-	97257431	97257464	aTATATATATATATATACGTAtgtatatgtactt	8.64	18.69	11.88
hsa-miR-374b-5p_R-3	ATATAATACAACCTGCTAA	19	chr16	+	50339857	50339955	ATATAATATAACCTGCTAAtaaaataaaatcaatactgtattgtatctgtattactatggccaacaaacagcgacacagattttaataactattattta	8.13	10.33	4.67
hsa-miR-548z_R-2_1ss4AG	CAAGAACCGCAATTACTTTTG	21	chr12	-	64622509	64622605	gctattaggttggtgcAAAAGTAATCGCGGTTTTTGTCattactttaattactttacgtttcattaatgaCAAAAACCGCAATTACTTTTGCAccaacctaatacttgcta	8.13	14.92	16.96
hsa-miR-616-5p_R-1	ACTCAAAACCCTTCAGTGACT	21	CHR_HSCHR3_1_CTG2_1	-	151590909	151590940	ccatcactgtACTCAAAAACCTTCAGTGACTt	8.13	11.31	12.3
hsa-miR-1254_R-2	AGCCTGGAAGCTGGAGCCTGCA	22	chr10	+	23393405	23393467	ggtgggaggattgcttgAGCCTGGAAGCTGGAGCCTGCAGTgaactatcattgtgccactgtactccagcctaggcaacaaaatgaaatcctgtcta	8.13	7.87	7.63
hsa-miR-1287-5p_R-1	TGCTGGATCAGTGGTTCGAGT	21	chr10	-	98395205	98395312	ctgctgttgtgctgtccaggTGCTGGATCAGTGGTTCGAGTctgagcctttaaaagccactctagccacagatgcagtgattggagccatgacaagtccccacactcc	8.13	12.79	8.48
hsa-miR-3163_R-1	TATAAAATGAGGGCAGTAAGA	21	chr11	-	66934434	66934506	ttcctcatcTATAAAATGAGGGCAGTAAGACcttccttccttgtcttactacccccattttatagatgaggaa	8.13	11.8	14.42
hsa-miR-4677-3p	TCTGTGAGACCAAAGAACTACT	22	chr1	+	243346176	243346255	gcaaagcagcaattgttctttggtctttcagccatgacctgaccttctgTCTGTGAGACCAAAGAACTACTttgcttggc	8.13	4.92	0
hsa-miR-548d-3p_R-1	CAAAAACCACAGTTTCTTTTG	21	chr5	+	57058310	57058373	aacattaggttggtacagaaacaactggCAAAAACCACAGTTCCTTTTGcatcaacctagtaat	7.62	9.84	11.45
hsa-miR-548f-3p_L+1_1ss11AG	CAAAAACTGTGATTACTTTT	20	chr4	-	10658919	10658944	CAAAAACTGTGATTACATTTacacca	7.62	13.28	6.79
hsa-miR-181a-3p_R-3	ACCATCGACCGTTGATTGT	19	chr1	-	198859044	198859153	tgagttttgaggttgcttcagtgAACATTCAACGCTGTCGGTGAGtttggaattaaaatcaaaACCATCGACCGTTGATTGTaccctatggctaaccatcatctactcca	7.11	0	6.79
hsa-miR-193a-5p_R-1	TGGGTCTTTGCGGGCGAGATG	21	chr17	+	31559980	31560090	gacgcaccccgaactccgaggatgggagctgagggcTGGGTCTTTGCGGGCGAGATGagggtgtcggatcAACTGGCCTACAAAGTCCcagttctcggcccccgggaccag	7.11	8.85	0
hsa-miR-219a-5p	TGATTGTCCAAACGCAATTCT	21	chr9	-	128392618	128392714	actcaggggcttcgccacTGATTGTCCAAACGCAATTCTtgtacgagtctgcggccaaccgagaattgtggctggacatctgtggctgagctccggg	7.11	10.82	6.36
hsa-miR-223-5p	CGTGTATTTGACAAGCTGAGTT	22	chrX	+	66018867	66018992	tggcctggcctcctgcagtgccacgctcCGTGTATTTGACAAGCTGAGTTggacactccatgtggtagagTGTCAGTTTGTCAAATACCCCAagtgcggcacatgcttaccagctctaggccaggg	7.11	16.72	12.72
hsa-miR-375	TTTGTTCGTTCGGCTCGCGTGA	22	chr2	-	219001627	219001739	cgaccgccaggccccgggccctccgctcccgccccgcgacgagcccctcgcacaaaccggacctgagcgtTTTGTTCGTTCGGCTCGCGTGAggcaggggcggcctctcagca	7.11	0	0
hsa-miR-497-5p	CAGCAGCACACTGTGGTTTGT	21	chr17	-	7017910	7018027	tcaacccaccccggtcctgctcccgcccCAGCAGCACACTGTGGTTTGTacggcactgtggccacgtccaaaccacactgtggtgttagagcgagggtgggggaggcaccgccgaggc	7.11	0	0
hsa-miR-548t-3p_L-3R-1	AACCACAATTACTTTTGCACC	21	chr2	+	44549493	44549529	AACCACAATTACTTTTGCACCaacctaaaatgtatat	7.11	7.38	10.18
hsa-miR-548ae-5p	AAAAGTAATTGTGGTTTTTG	20	chr7	+	8413812	8413923	actaggttgtgcAAAAGTAATTGTGGTTTTTGttatttaaattaatgtagtaaagtagttaggcacatgtgaatattatagcaagctttaagccatactgagcaagtcacct	7.11	7.38	8.48
hsa-miR-548z_L-1_1ss11AC	AAAAACCGCCATTACTTTTGCA	22	chr6	+	37120217	37120289	gtattattgcattggtgcaaaagtaaagggggtagcAAAAACCACCATTACTTTTGCAccaccctaataaaan	7.11	4.92	15.27
hsa-miR-582-5p	TTACAGTTGTTCAACCAGTTACT	23	chr5	-	59703606	59703703	gtactctttggttacagttgttcaaccagttactaatctaactaattgTAACCTGTTGAACAACTGAACCCaaagggtgc	7.11	2.95	0
hsa-miR-766-3p_1ss22CA	ACTCCAGCCCCACAGCCTCAGA	22	chrX	-	119646738	119646854	gaagctgcatcctcaggacctgggcttgggtggtaggaggaattggtgctggtctttcattttggatttgACTCCAGCCCCACAGCCTCAGCcaccccagccaattgtcataggagc	7.11	4.92	6.79
hsa-miR-1285-5p_L-1R+2	ATCTCACTTTGTTGCCCAGGCT	22	chr1	+	241140450	241140482	atagagatagcATCTCACTTTGTTGCCCAGGCT	7.11	4.43	5.94
hsa-miR-1304-3p_L-1R+1_1ss13CA	CTCACTGTAGCATCGAACCCCT	22	chr11	-	93733674	93733764	aaacacttgagcccagcggTTTGAGGCTACAGTGAGATGTGatcctgccacaTCTCACTGTAGCCTCGAACCCCtgggctcaagtgattca	7.11	7.87	8.48
hsa-miR-3128_L-2R+1	TGGCAAGTAAAAAACTCTCATT	22	chr2	-	177255945	177256010	ttcctcTGGCAAGTAAAAAACTCTCATTttccttaaaaaatgagagttttttacttgcaataggaa	7.11	0	4.24
hsa-miR-3135a	TGCCTAGGCTGAGACTGCAGTG	22	chr3	+	20137565	20137641	tcactttggTGCCTAGGCTGAGACTGCAGTGgtgcaatctcagttcactgcagccttgacctcctgggctcaggtga	7.11	0	9.33
hsa-miR-3944-5p	TGTGCAGCAGGCCAACCGAGA	21	chr10	-	133371556	133371663	tccacccagcaggcgcaggtccTGTGCAGCAGGCCAACCGAGAagcgcctgcgtctcccattttcgggctggcctgctgctccggacctgtgcctgatcttaatgctg	7.11	0	0
hsa-miR-6501-5p_R+1	AGTTGCCAGGGCTGCCTTTGGTG	23	chr21	+	33550662	33550728	ggAGTTGCCAGGGCTGCCTTTGGTgacagcagcagtagagttgCCAGAGCAGCCTGCGGTAACAGTa	7.11	0	4.24
hsa-miR-7705_R-3	AATAGCTCAGAATGTCAGTT	20	chr8	-	100702968	100703024	AATAGCTCAGAATGTCAGTTctgttttaagtaacagaattgataactgagcaaggaa	7.11	0	0
hsa-miR-1-3p	TGGAATGTAAAGAAGTATGTAT	22	chr18	-	21828996	21829106	agctaacaacttagtaatacctactcagagtacatacttctttatgtacccatatgaacatacaatgctaTGGAATGTAAAGAAGTATGTATttttggtaggcaataaacc	6.61	0	0
hsa-miR-340-5p_R-4	TTATAAAGCAATGAGACT	18	chr5	-	180015303	180015397	ttgtacctggtgtgattataaagcaatgagactgattgtcatgtgtcgtttgtgggaTCCGTCTCAGTTACTTTATAGCCatacctggtatctta	6.61	7.87	8.48
hsa-miR-574-5p_R-2	TGAGTGTGTGTGTGTGAGTGT	21	chr12	-	24011265	24011327	gtaaagtaaattTGAGTGTGTGTGTATGAGTGTgtatgcatgtgcgcatgtgaattatttgta	6.61	12.79	11.88
hsa-mir-4472-2-p3_1ss11CT	AGTCTTGCTCTGTCGCCCAGG	21	chr12	+	2996733	2996761	ngagacagAGTCTTGCTCTGTCGCCCAGG	6.61	8.36	9.75
hsa-miR-20b-3p_R-1	ACTGTAGTATGGGCACTTCCA	21	chrX	-	134169780	134169892	agattgggtcctagtagtacCAAAGTGCTCATAGTGCAGGTagttttggcatgactctACTGTAGTATGGGCACTTCCAgtactcttggataacaaatctcttgttgatggag	6.1	0	0
hsa-miR-30a-3p_R+1_1ss18GA	CTTTCAGTCGGATGTTTACAGCT	23	chr6	-	71403518	71403634	ctgttgacagtgagcgacTGTAAACATCCTCGACTGGAAGCTgtgaagccacagatgggCTTTCAGTCGGATGTTTGCAGCTgcctactgcctcggacttcaaggggctactttagg	6.1	0	12.3
hsa-miR-34a-5p_R+1	TGGCAGTGTCTTAGCTGGTTGTT	23	chr1	-	9151668	9151777	ggccagctgtgagtgtttcttTGGCAGTGTCTTAGCTGGTTGTTgtgagcaatagtaaggaagcaatcagcaagtatactgccctagaagtgctgcacgttgtggggccc	6.1	0	0
hsa-miR-130a-3p_L-1R-1	AGTGCAATGTTAAAAGGGCA	20	chr6	+	23330276	23330310	taAGTGCAGTGTTAAAAGGGCAttaccagtacata	6.1	9.84	10.18
hsa-miR-148a-5p	AAAGTTCTGAGACACTCCGACT	22	chr7	-	25949903	25950013	ggaggaagacagcacgtttggtcttttgaggcAAAGTTCTGAGACACTCCGACTctgagtatgatagaagTCAGTGCACTACAGAACTTTGTctctagaggctgtggtcgc	6.1	0	5.09
hsa-miR-151b_R+2_1ss17CT	TCGAGGAGCTCACAGTTTAG	20	chr8	-	96190347	96190426	aattcactatgctaaggatggaatacaaagatgaaggtcataatagaccttaagaTTGAGGAGCTCACAGTTTAGgannn	6.1	0	0
hsa-miR-181d-5p	AACATTCATTGTTGTCGGTGGGT	23	chr19	+	13874875	13875011	gtcccctcccctaggccacagccgaggtcacaatcAACATTCATTGTTGTCGGTGGGTtgtgaggactgaggccagacccaccgggggatgaatgtcactgtggctgggccagacacggcttaaggggaatggggac	6.1	0	4.24
hsa-miR-188-5p_R+1	CATCCCTTGCATGGTGGAGGGT	22	chrX	+	50003497	50003607	cttccctgctccctctctcaCATCCCTTGCATGGTGGAGGGTgagctttctgaaaacccCTCCCACATGCAGGGTTTGCAggatggcgagcctcagctttccttgctctct	6.1	6.89	5.94
hsa-miR-378a-3p_L-1_1ss22CA	CTGGACTTGGAGTCAGAAGGA	21	chr2	-	213551154	213551245	acttggtccaaaagttgggagaaaagccttctgaatgatttCTGGACTTGGAGCCAGAAGGAgcttcagaggagtctctcaaacgaccaaag	6.1	4.92	4.24
hsa-miR-545-3p_L+1R-2	ATCAGCAAACATTTATTGTGT	21	chr11	-	34890362	34890418	ataactaATCAGCAAACATTTATTGAGTaattattaaatgttttgtaaggtggtaga	6.1	8.85	6.79
hsa-miR-584-3p_R-2	TCAGTTCCAGGCCAACCAGG	20	chrX	+	46155634	46155715	ctttgggtgtgctgtctaattgcatgagctaacatacttaagtgTCAGTTCCAGGCCAACCAAGacacccccatactcacat	6.1	0	8.48
hsa-miR-590-5p	GAGCTTATTCATAAAAGTGCAG	22	chr7	+	74191193	74191303	tcctgtagccagtcagaaatGAGCTTATTCATAAAAGTGCAGtatggtgaagtcaatctgTAATTTTATGTATAAGCTAGTctctgattgaaacatgcagcagctgtcttc	6.1	5.9	5.09
hsa-mir-624-p3	AACACAAGGTATTGGTATT	19	chr14	-	31014636	31014747	tatataatgctgtttcaaggTAGTACCAGTACCTTGTGTTcagtggaaccaaggtaAACACAAGGTATTGGTATTaccttgagatagcattacacctaagtggtttcagtga	6.1	12.79	4.24
hsa-miR-659-5p	AGGACCTTCCCTGAACCAAGGA	22	chr22	-	37847717	37847759	ccctcgatttggttcAGGACCTTCCCTGAACCAAGGAagagtc	6.1	0	0
hsa-miR-1260a_R+3_1ss9TG	ATCCCACCGCTGCCACCAAAA	21	chr14	+	77266218	77266290	acctttccagctcATCCCACCTCTGCCACCAAAAcactcatcgcggggtcagagggagtgccaaaaaaggtaa	6.1	0	6.79
hsa-miR-1284_R-1	TCTATACAGACCCTGGCTTTT	21	chr3	-	71541970	71542089	attttgatatataagccagtttaatgtttTCTATACAGACCCTGGCTTTTcttaaattttatatattggaaagcccatgtttgtattggaaactgctggtttctttcatactgaaaatct	6.1	14.76	4.24
hsa-miR-1294_R-3	TGTGAGGTTGGCATTGTTG	19	chr16	+	22181787	22181904	caggggagcttgggggaagcaggtaggtggggtgtggagttctttatagagcatctttagctcttctctatggccaTGTGAGGTTGGCGTTGTTGatcccagaataacagctgccaga	6.1	8.85	0
hsa-miR-3074-5p_L-1R+1	TTCCTGCTGAACTGAGCCAGT	21	chr9	-	95086002	95086109	gctttttgctcaagggctcgactcctgTTCCTGCTGAACTGAGCCAGTgtgtaaaatgagaactGATATCAGCTCAGTAGGCACCGgagggcgggtccaatcgacagc	6.1	6.89	0
hsa-miR-4435	ATGGCCAGAGCTCACACAGAGG	22	chr2	+	87629755	87629834	aggcagcaaATGGCCAGAGCTCACACAGAGGgatgagtgcacttcacctgcagtgtgactcagcaggccaacagatgcta	6.1	0	0
hsa-miR-135a-5p	TATGGCTTTTTATTCCTATGTGA	23	chr3	-	52294219	52294308	aggcctcgctgttctcTATGGCTTTTTATTCCTATGTGAttctactgctcactcatatagggattggagccgtggcgcacggcggggaca	5.59	4.92	2.97
hsa-miR-1303_R-2	TTTAGAGACGGGGTCTTGCT	20	chr12	-	122016221	122016247	TTTAGAGACGGGGTCTTGCTcccgcaa	5.59	8.85	0
hsa-miR-7976_R-1	TGCCCTGAGACTTTTGCT	18	CHR_HSCHR17_7_CTG4	-	35793751	35793789	aatgctcTGCCCTGAGACTCTTGCTcctctaagagcttc	5.59	13.28	4.67
hsa-let-7g-3p_R+1	CTGTACAGGCCACTGCCTTGCT	22	chr3	-	52268267	52268377	ccttttgcctgattccaggcTGAGGTAGTAGTTTGTACAGTttgagggtctatgataccacccggtacaggagataaCTGTACAGGCCACTGCCTTGCCaggaacagcgcg	5.08	21.64	11.03
hsa-miR-31-5p_R+2	AGGCAAGATGCTGGCATAGCTGT	23	chr9	-	21512085	21512219	gaagagtcatagtattctcctgtaacttggaactggagaggAGGCAAGATGCTGGCATAGCTGTtgaactgggaacctgctatgccaacatattgccatctttcctgtctgacagcagccatggccacctgcatg	5.08	0	0
hsa-miR-188-3p	CTCCCACATGCAGGGTTTGCA	21	chrX	+	50003497	50003607	cttccctgctccctctctcaCATCCCTTGCATGGTGGAGGGTgagctttctgaaaacccCTCCCACATGCAGGGTTTGCAggatggcgagcctcagctttccttgctctct	5.08	12.79	7.63
hsa-miR-219b-5p	AGATGTCCAGCCACAATTCTCG	22	chr9	+	128392619	128392715	ccggagctcagccacAGATGTCCAGCCACAATTCTCGgttggccgcagactcgtacaagaattgcgtttggacaatcagtggcgaagcccctgagtt	5.08	7.87	5.09
hsa-mir-548ae-1-p3_1ss14AG	TGGCAAAAACTGCGATTACT	20	chr3	-	197686843	197686873	aaaagtaaTGGCAAAAACTGCGATGACTcaa	5.08	0	0
hsa-miR-548j-5p_L+1	CAAAAGTAATTGCGGTCTTTGGT	23	chr22	-	26555212	26555323	gggcagccagtgaatagttagctggtgcAAAAGTAATTGCGGTCTTTGGTattactttcagtggCAAAAACTGCATTACTTTTGCaccagcctactagaacgctgagttcag	5.08	6.89	11.88
hsa-miR-548ac_L-1R-1	AAAAACCGGCAATTACTTTT	20	chr1	-	116560024	116560111	gtattaggttggtgcaaaagttattgtggtttttgctatttttttttaatggCAAAAACCGGCAATTACTTTTGcactaacctagtag	5.08	5.9	11.03
hsa-miR-548e-5p_L-1R+1	AAAAGCAATCGCGGTTTTTGCT	22	chr10	+	110988926	110989013	ttattaggttggtaCAAAAGCAATCGCGGTTTTTGCtattacttttaaaggcAAAAACTGAGACTACTTTTGCAccaacctgatagaa	5.08	0	0
hsa-miR-629-3p_L-1	TTCTCCCAACGTAAGCCCAGC	21	chr15	-	70079357	70079468	tccctttcccaggggaggggcTGGGTTTACGTTGGGAGAACTtttacggtgaaccaggaggTTCTCCCAACGTAAGCCCAGCccctcccctctgcctgcctcaaccctacac	5.08	0	0
hsa-miR-939-5p_R-1	TGGGGAGCTGAGGCTCTGGGGGT	23	chr8	-	144394149	144394230	tgtgggcagggcccTGGGGAGCTGAGGCTCTGGGGGTggccggggctgaccctgggcctctgctccccagtgtctgaccgcg	5.08	0	0
hsa-mir-1273c-p3_1	CAGAGTCTCGTTCTGTTGCC	20	chr10	-	102853592	102853614	cccCAGAGTCTTGTTCTGTTGCC	5.08	6.89	9.33
hsa-mir-1273c-p3_2	CAGAGTCTCGTTCTGTTGCCCA	22	chr7	+	141215923	141215949	nnngaCAGAGTCTTGTTCTGTTGCCCA	5.08	6.89	9.33
hsa-miR-3157-5p_R-2	TTCAGCCAGGCTAGTGCAGT	20	chr10	-	96064315	96064399	gggaagggcTTCAGCCAGGCTAGTGCAGTctgctttgtgccaacactggggtgatgacTGCCCTAGTCTAGCTGAAGCTtttccc	5.08	0	5.94
hsa-miR-3157-3p_L-1	TGCCCTAGTCTAGCTGAAGCT	21	chr10	-	96064315	96064399	gggaagggcTTCAGCCAGGCTAGTGCAGTctgctttgtgccaacactggggtgatgacTGCCCTAGTCTAGCTGAAGCTtttccc	5.08	6.89	0
hsa-miR-3611_R-2	TTGTGAAGAAAGAAATTCT	19	chr4	-	136142661	136142696	ccattttcttctataatTTGTGAAGAAAAAAATTCT	5.08	5.41	10.18
hsa-miR-4433a-5p_R+1	CGTCCCACCCCCCACTCCTGTT	22	chr2	+	64340759	64340839	catcctccttaCGTCCCACCCCCCACTCCTGTttctggtgaaatattcaaACAGGAGTGGGGGTGGGACATaaggaggata	5.08	0	0
hsa-miR-4473_R-1	CTAGTGCTCTCCGTTACAAGT	21	chr9	-	20411148	20411238	aaggaacaggggacacttgtaatggagaacactaagctatggactgctatggactgCTAGTGCTCTCCGTTACAAGTatcccctgttacct	5.08	0	0
hsa-miR-4508_L+1R+1	AGCGGGGCTGGGCGCGCGC	19	chr9	+	85741357	85741394	agAGCGGGGCTGGGCGCGCCCgcccccggccctgcagc	5.08	3.44	3.39
hsa-miR-6859-5p_R-2	GAGAGGAACATGGGCTCAGGA	21	chr1	-	17369	17436	tgtggGAGAGGAACATGGGCTCAGGAcagcgggtgtcagcttgcctgacccccatgtcgcctctgtag	5.08	0	5.09
hsa-miR-151b_R+2_1ss1TG	GCGAGGAGCTCACAGTCTAG	20	CHR_HSCHR19_4_CTG3_1	+	55080060	55080095	gtaGCCAGGAGCTCACAGTCTAGccccgctggccac	4.57	0	6.36
hsa-miR-378a-3p_L-1R-1	CTGGACTTGGAGTCAGAAGG	20	chrX	-	153080434	153080467	gcagcgtcCTGGACTTGGAGTCAGCAGGtgcaga	4.57	4.43	0
hsa-miR-548t-3p_L-4R-1	ACCACAATTACTTTTGCACC	20	chr6	+	86317591	86317650	gaagtaaaagctgtgatgaaatgaggttcctttgagcaaaACCACAATTACTTTTGCACC	4.57	4.92	2.12
hsa-miR-1271-5p_R-2	CTTGGCACCTAGCAAGCACT	20	chr15	-	61351104	61351141	aaatgtgtgccaaatgttCTTGGCATCTAGCAAGCACT	4.57	7.87	7.21
hsa-miR-3960_L-2_1ss12AC	CGGCGGCGGCGGCGGGGG	18	chr2	+	237967375	237967419	ctggcctcgcccggcagtgagtgaccgCGGCGGCGGCGGCGGGGG	4.57	2.95	0
hsa-miR-548q_L+2R-3	AGGCTGGTGCAAAAGTAATGG	21	chr10	-	48712324	48712366	AGGCTGGTGGAAAAGTAATGGgaataatgtctactttccannn	4.06	7.87	2.12
hsa-miR-548ay-5p_R+1_1	AAAAGTAATTGTGGTTTTTGCA	22	chr2	+	6216896	6216935	cAAAAGTAATTGTGGTTTTAGCAccacgctaatacttagt	4.06	0	0
hsa-miR-548ay-5p_R+1_2	AAAAGTAATTGTGGTTTTTGCC	22	chr7	-	101338371	101338457	tctccactctgccatatcacccctgagattgagttgagcagagctgcaaagtattatgttggtgcAAAAGTAATTGTGGTTTTGGCC	4.06	0	0
hsa-miR-576-3p_R-2	AAGATGTGGAAAAATTGGAA	20	chr9	+	10621648	10621709	gcagttatagtttcttgagcaactacAAGATGTGGAAAAGTTGGAAagaaaagaaaaacacg	4.06	4.92	2.54
hsa-miR-1277-3p_R-3	TACGTAGATATATATGTAT	19	chr1	-	81046600	81046656	atctctatgtatctacttctagctactagctacctgccTACGTAGATAGATATGTAT	4.06	0	0
hsa-mir-8086-p3_1ss16AG	TGCCCAGGCTGGAGTGCAGTG	21	chr21	+	39465011	39465043	cttgctgtgtTGCCCAGGCTGGAGTGCAGTGnn	4.06	0	0
hsa-miR-548d-3p_L-1R-1	AAAAACCACAGTTTCTTTTG	20	chr3	-	97843166	97843241	AAAAACCACAGTTTCTTTTGaaattaaaagaaaattacgaaactaaaagttttctgtatttaaactcaaactgaaa	3.56	0	3.82
hsa-miR-574-5p_R-3	TGAGTGTGTGTGTGTGAGTG	20	chr3	-	138815919	138815973	accttattcaaatatgtaaaaagattatcacTGAGTGTGTGTGTGTGAGTGaaaa	3.56	2.95	2.12
hsa-miR-320d_R-1	AAAAGCTGGGTTGAGAGG	18	chrX	-	140926172	140926219	ttctcttcccagttcttcttggagtcaggAAAAGCTGGGTTGAGAGGa	3.3	0	1.27
hsa-miR-545-5p_R-1	TCAGTAAATGTTTATTAGATG	21	chr18	+	44034754	44034861	atcatactctattcttacatattaggcttgtagtcatgaccttgaggctatagatatccagataatccattgttttttatTCAGTAAATGTTTCTTAGATGtgatatt	3.05	4.43	3.39
hsa-miR-548ay-5p_R-2	AAAAGTAATTGTGGTTTTT	19	chr14	+	103300218	103300239	AAAAGTAATTGTGGTTTTTnnn	3.05	5.9	5.94
hsa-miR-1303_L+1R-2	TTTTAGAGACGGGGTCTTGCT	21	chr19	-	50230234	50230272	nnnTTTTAGAGACAGGGTCTTGCTctgtctctaaaaaac	3.05	0	2.12
hsa-mir-3929-p3_1ss6AT_2	ACACCTGTAATCCCAGCACTTT	22	chr3	+	179618611	179618686	cactataggatactttatgtaaaaggataaagatacgtccagatgcagtggctcACACCTGTAATCCCAGCACTTT	3.05	2.95	2.54
hsa-mir-3929-p3_1ss6AT_1	ACACCTGTAATCCCAGCACTT	21	chr14	+	94753825	94753924	gatggtggaaactcaggtgggtgctgctggttaataaaactgggaaaatcaggtatgacttaagaattccaccaccttcACACCTGTAATCCCAGCACTT	3.05	2.95	2.54
hsa-miR-378a-5p_1ss22TG	CTCCTGACTCCAGGTCCTGTGG	22	chr5	+	149732825	149732890	agggCTCCTGACTCCAGGTCCTGTGTgttacctagaaatagcACTGGACTTGGAGTCAGAAGGCct	2.77	3.04	3.7
hsa-miR-151b_L-2R+4	GAGGAGCTCACAGTCTAGTA	20	chr10	-	100065041	100065128	tGAGGAGCTTACAGTCTAGTAaatgacatttggttttgaatgataagccatagattcataacaaagtaaatacaaagaaagcttcata	2.54	0	0
hsa-miR-548ac_L-2R+2	AAAACCGGCAATTACTTTTGCA	22	chr6	+	132107959	132107982	AAAACCAGCAATTACTTTTGCAgc	2.54	0	0
hsa-miR-548t-3p_L-3R-1_1ss24CA	AACCACAATTACTTTTGCACA	21	chr6	+	137119983	137120083	AACCACAATTACTTTTGCACAaacctaatactacacatatgtgtgtatgtaaacttatatattttttaagtttaaaaaatgaattaaaaattacatgaatc	2.54	2.46	0
hsa-miR-548t-3p_L+1R-5_1ss3AT	CATAAACCACAATTACTTTTG	21	chr7	-	8413785	8413850	acatgtgcctaactactttactacattaatttaaataaCAAAAACCACAATTACTTTTGcacaacc	2.54	0	4.67
hsa-mir-548ax-p3_1ss13TG	AAAAACCGTAATGACTTTTG	20	chr5	-	90612613	90612732	caatgctatatgtgcgaacttcctcatatgttttttcatattctgatattgcattttaagattttgtgcattcggaagAAAAACCGTAATGACTTTTAcagagtgatcataacagcaaat	2.54	0	4.24
hsa-miR-548ae-5p_L+1R-2_1ss8AC	CAAAAGTCATTGTGGTTTT	19	chr5	-	16113526	16113554	cctgCAAAAGTCATTGTGGTTTTtgccat	2.54	7.38	2.54
hsa-miR-548t-3p_L-4R+1	ACCACAATTACTTTTGCACCAA	22	chr3	+	83819315	83819358	taACCACAATTACTTTTGCACCAAtgtaactttattgctggaat	2.54	0	2.12
hsa-mir-548l-p5	TGGCAAAAACTGCAGTTACT	20	chr5	-	106803168	106803203	taatTGGCAAAAACTACAGTTACTtttgcacaaagc	2.54	0	0
hsa-miR-652-5p_L+1R-5	ACAACCCTAGGAGAGGGTGCC	21	chrX	+	110055329	110055426	acgaatggctatgcactgcacaaccctaggagagggtgccattcacatagactagaattgAATGGCGCCACTAGGGTTGTGcagtgcacaacctacac	2.54	5.41	3.39
hsa-miR-1277-5p_L-3	TATATATATATATGTACGTAT	21	chr11	-	25097754	25097789	nnnTATATATATATATGTACATATgtgtgtatatgg	2.54	7.87	4.67
hsa-let-7f-2-3p_R-2	CTATACAGTCTACTGTCTTT	20	chrX	-	53557192	53557274	tgtgggaTGAGGTAGTAGATTGTATAGTtttagggtcataccccatcttggagataaCTATACAGTCTACTGTCTTTcccacg	0	3.93	1.98
hsa-miR-19a-5p_L+1R-3	TAGTTTTGCATAGTTGCACT	20	chr13	+	91350891	91350972	gcagtcctctgtTAGTTTTGCATAGTTGCACTacaagaagaatgtagtTGTGCAAATCTATGCAAAACTgatggtggcctgc	0	4.92	0
hsa-miR-23b-5p_R-1	TGGGTTCCTGGCATGCTGATT	21	chr9	+	95085199	95085304	ggcgctgctctcaggtgctctggctgctTGGGTTCCTGGCATGCTGATTtgtgacttaagattaaaATCACATTGCCAGGGATTaccacgcaaccacgaccttggc	0	4.92	0
hsa-miR-30d-3p_R-2	CTTTCAGTCAGATGTTTGCT	20	chr8	-	134804871	134804951	aagtctgttgtTGTAAACATCCCCGACTGGAagctgtaagacacagctaagCTTTCAGTCAGATGTTTGCTgctaccggct	0	22.63	16.12
hsa-miR-30c-1-3p_R-2	CTGGGAGAGGGTTGTTTACT	20	chr1	+	40757260	40757400	caaccctggaccctgtgggctataaccatgctgtagtgtgTGTAAACATCCTACACTCTCAGCTgtgagctcaaggtggCTGGGAGAGGGTTGTTTACTccttctgccatggaaaacatcagctgaagaaggaacagtctc	0	0	5.09
hsa-miR-96-3p_L+1R-2	CAATCATGTGCAGTGCCAATA	21	chr7	-	129774685	129774784	ccagtgccatctgcttggccgatTTTGGCACTAGCACATTTTTGcttgtgtctctccgctctgagCAATCATGTGCAGTGCCAATAtgggaaaagcagga	0	4.92	0
hsa-miR-151b_R+3_1ss16TG	TCGAGGAGCTCACAGGCTAGT	21	chr12	+	107472763	107472860	atggtcacTGGAGGAGCTCACAGGCTAGTggggacaagacataatgacagatttaagcattgagggtcccataaggtttagccaactccagggatgtt	0	2.46	0
hsa-miR-151b_R+2_1ss9CT	TCGAGGAGTTCACAGTCTAG	20	chr18	+	9637526	9637622	caagtgttattcacgcagaaaacaatttacagagtgcctgtgctccagtattagtgttctgtaagggtaaaaagcgtTCAAGGAGTTCACAGTCTAG	0	2.46	0
hsa-miR-151b_R+2_1ss18TC	TCGAGGAGCTCACAGTCCAG	20	chr3	+	184787208	184787301	TCAAGGAGCTCACAGTCCAGagagtccactctgagggacagacaatgtaacttatcatctcgtactgaggtaagtgcaatggcagatgtttgaa	0	4.92	0
hsa-miR-151b_R+3_1ss9CT	TCGAGGAGTTCACAGTCTAGT	21	chr22	-	27268927	27268964	TGGAGGAGTTCACAGTCTAGTtgggggcctgggacctg	0	9.84	4.24
hsa-miR-190b_R+1	TGATATGTTTGATATTGGGTTG	22	chr1	-	154193642	154193753	ctctcctgcctgcttctgtgTGATATGTTTGATATTGGGTTGtttaattaggaaccaactaaatgtcaaacatattcttacagcagcaggtgattcagcaccaccctctttc	0	0	5.09
hsa-miR-210-5p	AGCCCCTGCCCACCGCACACTG	22	chr11	-	568089	568202	gcccacccggcagtgcctccaggcgcagggcAGCCCCTGCCCACCGCACACTGcgctgccccagacccaCTGTGCGTGTGACAGCGGCTgatctgtgcctgggcagcgcgaccc	0	0	5.09
hsa-miR-301b-3p	CAGTGCAATGATATTGTCAAAGC	23	chr22	+	21652974	21653067	cctgctggccgcaggtgctctgacgaggttgcactactgtgctctgagaagCAGTGCAATGATATTGTCAAAGCatctgggaccagccttgggg	0	0	6.79
hsa-miR-330-3p	GCAAAGCACACGGCCTGCAGAGA	23	chr19	-	45639004	45639111	accgaGCAAAGCACACGGCCTGCAGAGAggcagcgctctgccccttactcggccccgttttcatcggagacctccggggagcggtgggggtggaggaatggtttctcc	0	0	9.33
hsa-miR-335-3p_R-2	TTTTTCATTATTGCTCCTGA	20	chr7	+	130496111	130496215	nnttttgagcgggggTCAAGAGCAATAACGAAAAATgtttgtcataaaccgTTTTTCATTATTGCTCCTGAcctcctctcatttgctatattcaattaagtaagt	0	14.76	0
hsa-miR-345-5p_L-2R-1	TGACTCCTAGTCCAGGGCT	19	chr5	-	154831257	154831344	atactgactagatgacacctgaagttctgctgctcagttagtaggatgacagggattaagtttcctgacTGACTCCTAGCCCAGGGCT	0	2.46	0
hsa-miR-363-5p	CGGGTGGATCACGATGCAATTT	22	chrX	-	134169361	134169473	ttgtaaaatgatctgttttgctgttgtCGGGTGGATCACGATGCAATTTtgatgagtatcataggagaaaAATTGCACGGTATCCATCTGTaaaccgcaggacctttgttggc	0	0	5.09
hsa-miR-374b-3p	CTTAGCAGGTTGTATTATCATT	22	chrX	-	74218547	74218618	actcggatggATATAATACAACCTGCTAAGTGtcctagcaCTTAGCAGGTTGTATTATCATTgtccgtgtct	0	1.48	1.7
hsa-miR-374a-3p_R-3	CTTATCAGATTGTATTGTA	19	chr4	-	47850419	47850473	ataCTTATCAGATTGTATTGTGtgctaagctactgcctttatgaatgatgagatt	0	3.44	2.12
hsa-miR-449a	TGGCAGTGTATTGTTAGCTGGT	22	chr5	-	55170532	55170622	ctgtgtgtgatgagcTGGCAGTGTATTGTTAGCTGGTtgaatatgtgaatggcatcggctaacatgcaactgctgtcttattgcatataca	0	4.92	4.24
hsa-mir-544b-p5_1ss16TG	AAAATGCAGAATCCAGTTC	19	chr1	+	184228020	184228115	AAAATGCAGAAACCAGTTCaagatttacataacagttcatggcaacagaatattgatcacgaggcagtacatgatgagttgccaaatgaactgcat	0	0	4.67
hsa-mir-544b-p3_1ss17TG	TAAAATGCAGAATCCAGTT	19	chr6	-	93290816	93290910	actactgggatctatttcaatgttgtattcattgtttgcagctgtattttttgtttgctttatgatgatgatgaTGAAATGCAGAATCCAGTTta	0	0	5.09
hsa-miR-548at-3p_L+1R-1	CCAAAACCGCAGTAACTTTTG	21	chr17	+	42494773	42494830	AAAAGTTATTGCGGTTTTGGCTgccaaaagaaatggcCAAAACCGCAGTAACTTTTGT	0	0	5.09
hsa-miR-548t-3p_L-2R-1_1ss24CT	AAACCACAATTACTTTTGCACT	22	chr11	-	7056820	7056921	AAACCACAATTACTTTTGCACTaacccataactaataatcaccttaagttaaaaattacttggaagtttctggacacaaannnnnnnnnnnnnnnnnnnnnn	0	0	2.54
hsa-miR-548q_L+2R-2	AGGCTGGTGCAAAAGTAATGGC	22	chr10	+	36559163	36559206	aattattAGGCTGGTGCAAAAGTAATTGCaccaacctaatagct	0	3.44	0
hsa-miR-548ay-3p_R-2	CAAAACCGCGATTACTCTTG	20	chr3	-	32506283	32506389	agaagatgcttactactaggttggtgcAAAAGTAATTGTGGTTTTTGCatttaaagtaatggcCAAAACCGCGATTACTCTTGCAcgaacctaacggtaacacttct	0	4.92	5.09
hsa-miR-548aq-3p_R-2	CAAAAACTGCAATTACTTTT	20	chr5	+	129774962	129775032	CAAAAACTGCAATTACTTTTtcacccacctaatacaactactactactactgccacctagctaactgctct	0	3.93	4.67
hsa-mir-548aa-1-p3_1ss19TG	GCAAAAACCACAATTACTGT	20	chr8	-	6803445	6803532	caagaaagaattttacttgaaaactcaagtccgcttgctctctttaacacggactgttataacaGCAAAAACCACAATTACTTTcaca	0	0	2.12
hsa-miR-548z_R-3_1ss7CT	CAAAAATCGCAATTACTTTT	20	chr4	-	171156389	171156481	cactagcattattattcttgaggatatcttctcacgaaatataattattagacgtgttaataaaaaactctgtCAAAAATCGCTATTACTTTT	0	0	5.94
hsa-mir-548h-3-p3_1ss5CA	ACTGAAATTACTTTTGCACCA	21	chr9	-	74928714	74928735	cACTGCAATTACTTTTGCACCA	0	2.95	0
hsa-miR-548h-5p_L-1_2ss10CT21TA	AAAGTAATTGCGGTTTTTGAC	21	chr8	-	27048853	27048963	gctattaggttggtgcAAAAGTAATCGCGGTTTTTGTCattactttaattactttacgtttcattaatgaCAAAAACCGCAATTACTTTTGCAccaacctaatacttgcta	0	0	2.83
hsa-miR-548f-3p_L+1R-1_1ss11AG	CAAAAACTGTGATTACTTT	19	chr15	-	34611853	34612029	gtaaaatctgttgattctcacaacttactagccaagtcttagatgctggttgaaaatgaagatacctgggttagttccCAAAAACTGTGATTAATTTggttgggagtaggagctagaagtctattcttaagaaactgtagtgaatctgatattagttggtgtgggaaacaggcttag	0	3.44	2.12
hsa-miR-548az-5p_R-2_1ss8GC	CAAAAGTCATTGTGGTTTTT	20	chr1	-	208172123	208172156	gttggtgCAAAAGTCTTTGTGGTTTTTgcctgtt	0	4.43	0
hsa-miR-548e-3p_R-3	AAAAACTGAGACTACTTTT	19	chr4	-	134615932	134616031	tAAAAACTGAGACTATTTTTctgacctatatgtttaatttcatttgcaggtattatgaaataaaatatattaattcaatatttgagttgcattgtttgat	0	2.95	0
hsa-miR-548z_L-1R-2_1ss12AG	AAAAACCGCAGTTACTTTTG	20	chr3	-	3157774	3157856	TAAAACCGCAGTTACTTTTGcaccaaactaacatagctagaataggattggagtggcggggaagtcgagggtgtgagtggtgt	0	2.46	0
hsa-miR-548ae-5p_R+2_1ss14GA	AAAAGTAATTGTGATTTTTGTC	22	chr5	-	58530043	58530109	tgtgcAAAAGTAATTGTGGTTTTTGtcatttaaaagtaatggCAAAAACTGCAATTACTTTCAcacc	0	2.46	0
hsa-mir-548ad-p5_1ss11AT	TTGGTGCAAATGTAATTGTGGT	22	chr4	-	44519086	44519112	TTGGTGCAAAAGTAATTGTGGTgcaat	0	2.95	2.54
hsa-miR-556-5p_R-1	GATGAGCTCATTGTAATATGA	21	chr1	+	162342530	162342640	cctaggagttcacaaagatagtaataagaaaGATGAGCTCATTGTAATATGAgcttcatttatacatttcatattaccattagctcatcttttttattactaccttcaaca	0	0	6.79
hsa-miR-574-5p_1ss23TA	TGAGTGTGTGTGTGTGAGTGTGA	23	chr17	-	77822507	77822548	gatgtgtgaatacatgcgTGAGGGTGTGTGTGTGAGTGTGAg	0	0	8.48
hsa-miR-574-5p_R-1	TGAGTGTGTGTGTGTGAGTGTG	22	chr17	+	28595288	28595337	TGAGTGTGTGTGTGTGTGTGTGcatatatacaaaatagacacacataaag	0	5.41	3.39
hsa-miR-576-3p_R-3	AAGATGTGGAAAAATTGGA	19	chr2	+	84691920	84691947	aggcactcAAGATGTGGAAAAAGTGGAc	0	2.46	0
hsa-miR-579-5p	TCGCGGTTTGTGCCAGATGACG	22	chr5	-	32394378	32394475	catattaggttaatgcaaaagtaaTCGCGGTTTGTGCCAGATGACGatttgaattaataaaTTCATTTGGTATAAACCGCGATTatttttgcatcaac	0	0	5.09
hsa-miR-589-3p_R-6	TCAGAACAAATGCCGGTT	18	chr7	-	5495804	5495917	tccagcctgtgcccagcagccccTGAGAACCACGTCTGCTCTGAgctgggtactgcctgtTCAGAACAAATGCCGGTTcccagacgctgccagctggccccgttcctctggatt	0	6.89	0
hsa-miR-660-3p_R-1	ACCTCCTGTGTGCATGGATT	20	chrX	+	50013231	50013345	gaagaatgaactgctccttctcccaTACCCATTGCATATCGGAGTTGtgaattctcaaaacACCTCCTGTGTGCATGGATTacaggagggtgagccttgtcatcgtgaatcttct	0	9.84	4.24
hsa-miR-664b-3p	TTCATTTGCCTCCCAGCCTACA	22	chrX	+	154768587	154768662	acattaaaaTGGGCTAAGGGAGATGATTGGGTagaaagtattattctaTTCATTTGCCTCCCAGCCTACAaaaatg	0	23.61	16.96
hsa-miR-1229-3p_R-1	CTCTCACCACTGCCCTCCCACA	22	chr5	-	179798278	179798346	gtgggtagggtttgggggagagcgtgggctggggttcagggacaccCTCTCACCACTGCCCTCCCACAg	0	0	4.24
hsa-miR-1254_R-5	AGCCTGGAAGCTGGAGCCT	19	chr2	-	239026161	239026244	gggggtccacatgctgccttgggaggtctctgcaaggccactcctcaggccagggcctccctggcAGCCTGGAGGCTGGAGCCT	0	2.46	0
hsa-miR-1260b_R+1_1ss9AG	ATCCCACCGCTGCCACCATT	20	chr11	+	96341427	96341534	gcggctgctgctctccgtttATCCCACCACTGCCACCATTattgctactgttcagcaggtgctgctggtggtgatggtgatagtctggtgggggcggtggggctgctg	0	10.82	0
hsa-miR-1270_R-1	CTGGAGATATGGAAGAGCTGTG	22	chr19	-	20399272	20399354	cacagagttataCTGGAGATATGGAAGAGCTGTGttgggtataagtaacaggcttttctttatcttctatgtggctctttgca	0	0	4.24
hsa-mir-1273a-p5	GCCACTGCACTCCAGCCT	18	chr13	+	45438665	45438703	gagatggaaGCCACTGCACTCCAGCCTgggctacatnnn	0	0	2.12
hsa-miR-1296-5p_R-2	TTAGGGCCCTGGCTCCATCT	20	chr10	-	63372942	63373063	tgaaatcaacgaatcacctacctaactgggTTAGGGCCCTGGCTCCATCTcctttaggaaaaccttctgtggggagtggggcttcgaccctaacccaggtgggctgtaacactgctgtgttt	0	14.76	6.79
hsa-miR-1343-3p_R-1	CTCCTGGGGCCCGCACTCTCG	21	chr11	+	34941818	34941923	aaaggaacaggacgatgatgctggcgtcggtgctggggagcggcccccgggtgggcctctgctctggcccCTCCTGGGGCCCGCACTCTCGctctgggcccgctcc	0	0	4.24
hsa-miR-3130-5p_1ss12CT	TACCCAGTCTCTGGTGCAGCC	21	chr2	-	206783234	206783308	cttgtcatgtctTACCCAGTCTCCGGTGCAGCCtgttgtcaaggctgcaccggagactgggtaagacatgacaag	0	6.39	2.97
hsa-miR-3136-5p_R-3	CTGACTGAATAGGTAGGGTC	20	chr3	-	69048936	69049046	aagtaaaaattaatatgaaaCTGACTGAATAGGTAGGGTCatttttctgtgactgcacatggcccaacctattcagttagttccatattagtttatttcatattgataagt	0	0	4.24
hsa-miR-3140-5p	ACCTGAATTACCAAAAGCTTT	21	chr4	-	152489318	152489432	agcctaccatttatgtcctcttgaggtACCTGAATTACCAAAAGCTTTatgtattctgaagttattgaaaataagAGCTTTTGGGAATTCAGGTAGttcaggagtgacttttcta	0	13.77	9.33
hsa-mir-3143-p3	CAACTCTTTACAATGTTTCT	20	chr6	+	27147626	27147688	tagATAACATTGTAAAGCGCTTCTttcgcggttgggctggagCAACTCTTTACAATGTTTCTa	0	5.9	5.94
hsa-miR-3173-5p_R-2	TGCCCTGCCTGTTTTCTCCT	20	chr14	-	95137904	95138013	tgagtctttgttggtcttgggccagcttcccTGCCCTGCCTGTTTTCTCCTttgtgattttatgagaacaaaggaggaaataggcaggccagggaaacgatctctctccc	0	6.89	4.24
hsa-miR-3605-3p_R-2	CCTCCGTGTTACCTGTCCTCT	21	chr1	-	33332393	33332541	atgatgacatgggggaaggtttgaggagggctggcctctgtgcctggatactttatacgtgtaattgtgatgaggatggatagcaaggaagccgctcccacctgaccctcacggCCTCCGTGTTACCTGTCCTCTaggtgggacgctcg	0	12.79	22.05
hsa-miR-3611_R-1	TTGTGAAGAAAGAAATTCTT	20	chr7	+	9405781	9405872	aaatggcggtctacaacagcttattgcgtgTTGGGAAGAAAGAAATTCTTcctaatagcaagcattctagcttagtagcactttagccacat	0	0	2.54
hsa-miR-3909_R-1	TGTCCTCTAGGGCCTGCAGTC	21	chr22	+	35335640	35335758	ggtatgctgttgcgctgtccttcctctggggagcaggctccgggggacagggaaaagcacacaaggaactTGTCCTCTAGGGCCTGCAGTCTcatgggagagtgacatgcaccaggacc	0	9.84	6.79
hsa-miR-3909_R-2	TGTCCTCTAGGGCCTGCAGT	20	chr21	+	29877164	29877251	TCTCCTCTAGGGCCTGCAGTaataaaatattttacagctcctttatattttataactttaaattttcattgatgctaggcaaggaata	0	5.9	0
hsa-miR-3913-5p_R-1	TTTGGGACTGATCTTGATGTC	21	chr12	+	69584723	69584822	tgtctataataaactgaaataTTTGGGACTGATCTTGATGTCtgccaaggttttggcagacatcaagatcagtcccaaatatttcagtttattataaaca	0	5.41	0
hsa-miR-4454_1ss2GA	GAATCCGAGTCACGGCACCA	20	chr5	+	128670900	128670925	nngttcGAATCCGAGTCACAGCACCA	0	7.87	5.09
hsa-miR-4467_R-1	TGGCGGCGGTAGTTATGGGCT	21	chr7	+	102471469	102471531	tggTGGCGGCGGTAGTTATGGGCTtctctttctcaccagcagcccctgggccgccgcctccct	0	0	5.09
hsa-miR-4659b-5p_R+1	TTGCCATGTCTAAGAAGAAA	20	chr8	-	6745168	6745240	ctgttgacgTTGCCATGTCTAAGAAGAAAatttttctccaaagtTTTCTTCTTAGACATGGCAGCTtcagcag	0	0	4.24
hsa-miR-4659a-3p_L+1R-3	TTTTCTTCTTAGACATGGCA	20	chr8	+	6745164	6745244	gaaactgctgaagctgccatgtctaagaagaaaactttggagaaaaaTTTTCTTCTTAGACATGGCAacgtcaacagtttc	0	11.8	0
hsa-miR-4746-5p	CCGGTCCCAGGAGAACCTGCAGA	23	chr19	+	4445978	4446048	gtgtctgtgCCGGTCCCAGGAGAACCTGCAGAggcatcgggtcagcggtgctcctgcgggccgacactcac	0	10.82	5.94
hsa-miR-4755-5p_R-1	TTTCCCTTCAGAGCCTGGCTT	21	chr20	+	34049119	34049190	agattcagcTTTCCCTTCAGAGCCTGGCTTtggcatctatgaaagccaggctctgaagggaaagttgaatct	0	4.92	0
hsa-miR-4775	TTAATTTTTTGTTTCGGTCACT	22	chr2	+	207754807	207754881	attaagcttTTAATTTTTTGTTTCGGTCACTcttgatagcagacattgactgaaacaaaaaattaaaagctttat	0	4.92	5.09
hsa-miR-4804-3p_L+1R-1	TTGCTTAACCTTGCCCTCGAA	21	chr5	+	72878591	72878663	tcagtgtatttggacggtaaggttaagcaaggtgcgtcgtatcTTGCTTAACCTTGCCCTCGAAatacactga	0	4.92	0
hsa-miR-5581-3p_R-2	TTCCATGCCTCCTAGAAGTT	20	chr1	-	37500935	37500994	agccttccaggagaaatggagaccctatacatacctgtTTCCATGCCTCCTAGAAGTTcc	0	4.92	5.94
hsa-miR-5582-3p	TAAAACTTTAAGTGTGCCTAGG	22	chr11	-	46753125	46753192	TAGGCACACTTAAAGTTATAGCtacatcagttataactatatcagtTAAAACTTTAAGTGTGCCTAGG	0	5.9	0
hsa-miR-5582-3p_L+1R-3	TTAAAACTTTAAGTGTGCCT	20	chr15	+	37097119	37097185	TTAAAACTTTAAGTGTGCGTgcgcgtatgccctttgtgttcctccgggcggcttagccacacttcgg	0	9.84	0
hsa-miR-5690	TCAGCTACTACCTCTATTAGG	21	chr6	-	35664717	35664789	cttttaattTCAGCTACTACCTCTATTAGGatttgggagttatactaatagaggtaatagttgaaattaagag	0	5.9	5.09
hsa-miR-6513-5p_L-2	TGGGATTGACGCCACATGTCT	21	chr2	-	218280125	218280188	gcttTGGGATTGACGCCACATGTCTcaggtccccagctgagTCAAGTGTCATCTGTCCCTAGGc	0	4.92	0
hsa-miR-6516-3p	ATCATGTATGATACTGCAAACA	22	chr17	+	77089417	77089497	tgggttttgaatttgcagtaacaggtgtgagcattctagcagcagtttgatgATCATGTATGATACTGCAAACAggaccta	0	0	9.33
hsa-miR-6747-3p	TCCTGCCTTCCTCTGCACCAG	21	chr11	-	62567011	62567071	tttggaggggtgtggaaagaggcagaacattcgttcacttTCCTGCCTTCCTCTGCACCAG	0	6.89	0
hsa-miR-6799-3p_R-1	TGCCCTGCATGGTGTCCCCACA	22	chr19	+	49791866	49791934	gaggaggggaggtgtgcagggctggggtcactgactctgcttccccTGCCCTGCATGGTGTCCCCACAg	0	6.89	0
hsa-miR-6802-3p_L+2R-3	TCTTCACCCCTCTCACCTAAG	21	chr19	-	55239912	55239976	gagggctaggtggggggcttgaagccccgagatgcctcacgTCTTCACCCCTCTCACCTAAGcag	0	10.82	5.94
hsa-mir-7641-2-p5_1	CGGAAGCTAAGCAGGGTCGGG	21	chr16	+	35749829	35749876	agcgccccagccCAGAAGCTAAGCAGGGTCGGGTCTagctggggcttg	0	7.38	4.24
hsa-mir-7641-2-p5_2	CTAAGCAGGGTCGGGCCTG	19	chr9	-	93219898	93219964	cccagccaggaggagcccggcgCTAAGCAGGGTGGGGCCTGgatgcgcctgcactctccaggcttcc	0	7.38	4.24
hsa-mir-7641-2-p5_3	CTGGTTAGTACTTGGATGG	19	chr18	-	25313116	25313182	CTGGTTAGTACCTGGATGGctatttctgattggtgtccgttctgattggtttctgactattcagagt	0	7.38	4.24
hsa-miR-7641_L+3_1ss4TC	CGTCTGATCTCGGAAGCTAAGC	22	chr11	+	104252591	104252651	tctcgtTTGATCTCGGAAGCTAAGCagggttgggcctggttagtacttggatgggaaactt	0	4.92	10.18
hsa-miR-7977_1ss6AG	TTCCCGGCCAACGCACCA	18	chr3	+	176515103	176515151	TTCCCAGCCAACGCACCAaaaatgatatgggtctgttgtctggagaaac	0	4.92	0
Annotation：
miR_name	The miR_name is composed of the 1st known miR name in a cluster, a underscore, and a matching annotation: such as
	L-n means the miRNA_seq (detected) is n base less than known rep_miRSeq in the left side;
	R-n means the miRNA_seq (detected) is n base less than known rep_miRSeq in the right side;
	L+n means the miRNA_seq (detected) is n base more than known rep_miRSeq in the left side;
	R+n means the miRNA_seq (detected) is n base more than known rep_miRSeq in the right side;
	2ss5TC13TA means 2 substitution (ss), which are T->C at position 5 and T->A at position 13
	if there is no matching annotation, the miRNA_seq (detected) is exactly same as known rep_miRSeq.
	New discovered 5p/3p sequence has been annotated as p3/p5: which is directly differentiate with the reported sequences,
miR_seq	is a read at 5' or 3' of maximum mapped score in each cluster.
len	miR_seq length
genome ID	Reference Genome Information
strand	strand "+" or "-"
start	pre-miRNA start position
end	Pre-miRNA end position
pre-miRNA_seq	pre-miRNA sequence
Sichuan Han,Tibet Han, Tibetan	Normalized data; the number of reads for isoform at 5' or 3' end.
